# Supplementary material for: 4-[5-(Furan-2-yl)-3-trifluoro­methyl-1H-pyrazol-1-yl]benzene­sulfonamide
Source: Acta Crystallogr Sect E Struct Rep Online. 2012 Mar 24;68(Pt 4):o1168–9. doi: 10.1107/S1600536812011920 (PMC3344109; doi:10.1107/S1600536812011920)
Supplement: Supplementary file 2 [file e-68-o1168-Isup2.hkl]

# 
# h,k,l, Fc-squared, Fo-squared, sigma(Fo-squared) and status flag 
# 
data_I
_shelx_title '  P21/n' 
_shelx_refln_list_code          4 
_shelx_F_calc_maximum      169.22 
_exptl_crystal_F_000       728.00 
_reflns_d_resolution_high  0.7680 
 
loop_ 
 _symmetry_equiv_pos_as_xyz 
 'x, y, z' 
 '-x+1/2, y+1/2, -z+1/2' 
 '-x, -y, -z' 
 'x-1/2, -y-1/2, z-1/2' 
 
_cell_length_a    16.0536 
_cell_length_b     4.8173 
_cell_length_c    20.6202 
_cell_angle_alpha  90.000 
_cell_angle_beta  110.728 
_cell_angle_gamma  90.000 
 
_shelx_F_squared_multiplier     1.000 
 
loop_ 
 _refln_index_h 
 _refln_index_k 
 _refln_index_l 
 _refln_F_squared_calc 
 _refln_F_squared_meas 
 _refln_F_squared_sigma 
 _refln_observed_status 
   2   0   0     1517.18     1695.77     41.21 o 
   4   0   0     3115.85     2659.87     73.21 o 
   6   0   0      102.68       84.12     16.83 o 
   8   0   0       19.83       15.84      9.51 o 
  10   0   0        0.10       -2.89     10.22 o 
  12   0   0       57.91       33.39     13.33 o 
  14   0   0      224.88      174.88     34.10 o 
  16   0   0      218.10      275.02     46.74 o 
  18   0   0        8.23       34.41     20.40 o 
   1   1   0     1607.18     1541.87     20.89 o 
   2   1   0     7540.45     8407.93     78.05 o 
   3   1   0     3388.33     3495.33     35.45 o 
   4   1   0     3460.25     3263.74     37.68 o 
   5   1   0      128.70      184.40      9.32 o 
   6   1   0     2969.20     3337.39     44.77 o 
   7   1   0      349.92      404.93     21.16 o 
   8   1   0      779.23      779.22     31.16 o 
   9   1   0       48.99       61.84      8.82 o 
  10   1   0      403.17      417.48     31.84 o 
  11   1   0       33.19       41.97     13.76 o 
  12   1   0      913.38      785.03     59.10 o 
  13   1   0      325.41      337.48     32.93 o 
  14   1   0       13.68        8.67     24.07 o 
  15   1   0       70.48       37.60     37.84 o 
  16   1   0       78.72       57.48     19.11 o 
  17   1   0        0.01       10.06     11.99 o 
  18   1   0       74.88       55.11     17.01 o 
  19   1   0       97.35      126.11     48.57 o 
   0   2   0     7418.31     8303.68    325.50 o 
   1   2   0     1302.78     1178.97     29.09 o 
   2   2   0        2.52        1.81      2.46 o 
   3   2   0        0.52        1.62      3.26 o 
   4   2   0     3226.18     3319.54     57.65 o 
   5   2   0      213.15      191.18     10.54 o 
   6   2   0      300.75      249.05     14.52 o 
   7   2   0     3136.28     3537.90     58.68 o 
   8   2   0      350.98      239.62     17.05 o 
   9   2   0        0.06        1.92      8.51 o 
  10   2   0       34.76       23.67     11.04 o 
  11   2   0      304.03      253.70     27.33 o 
  12   2   0      440.12      427.18     36.96 o 
  13   2   0      214.05      167.40     24.70 o 
  14   2   0      216.35      224.92     29.71 o 
  15   2   0       44.50       58.17     17.42 o 
  16   2   0       87.76      116.68     24.80 o 
  17   2   0       11.64       -1.28     17.27 o 
  18   2   0      139.31      190.82     45.36 o 
   1   3   0       34.13       46.48      7.48 o 
   2   3   0      760.19      830.14     26.05 o 
   3   3   0       56.10       86.85      8.83 o 
   4   3   0     1103.99     1270.78     30.94 o 
   5   3   0      289.64      370.92     17.14 o 
   6   3   0      354.75      370.50     19.85 o 
   7   3   0      314.96      307.64     22.35 o 
   8   3   0       29.23       40.55     10.65 o 
   9   3   0      679.38      690.02     44.23 o 
  10   3   0       52.03       17.86     29.79 o 
  11   3   0       27.59       -9.89     14.13 o 
  12   3   0      176.92      153.93     23.52 o 
  13   3   0        0.03       -7.41     10.79 o 
  14   3   0       21.48       13.52     10.74 o 
  15   3   0       58.05       33.36     14.99 o 
  16   3   0        9.08       19.29     20.10 o 
  17   3   0        1.41       43.49     16.16 o 
   0   4   0      169.05      227.88     31.89 o 
   1   4   0       61.52       41.47      8.11 o 
   2   4   0      128.19      133.82     13.77 o 
   3   4   0      512.60      604.99     27.52 o 
   4   4   0      237.27      273.36     16.77 o 
   5   4   0      206.17      204.76     16.82 o 
   6   4   0      168.91      204.40     17.32 o 
   7   4   0      551.77      612.87     44.97 o 
   8   4   0      289.83      335.53     34.47 o 
   9   4   0      132.62      125.45     23.23 o 
  10   4   0      180.60      203.70     29.65 o 
  11   4   0       46.06       24.80     15.96 o 
  12   4   0       40.05       48.31     21.59 o 
  13   4   0       15.98       20.71     15.44 o 
  14   4   0      124.02      161.62     41.80 o 
  15   4   0       48.01       85.25     33.51 o 
   1   5   0      175.79      182.65     23.39 o 
   2   5   0       41.27       22.66     11.71 o 
   3   5   0      186.05      219.38     21.95 o 
   4   5   0      146.15      138.01     17.35 o 
   5   5   0       58.62       98.68     19.12 o 
   6   5   0       14.79       14.60     10.41 o 
   7   5   0      289.76      339.14     37.69 o 
   8   5   0        3.11        1.63     23.63 o 
   9   5   0       19.11       18.98     10.51 o 
  10   5   0       98.34       83.41     21.23 o 
  11   5   0        2.00       -5.27     19.54 o 
   2   6   0      158.15      216.13     39.91 o 
   3   6   0       29.35       18.17     13.63 o 
   4   6   0        6.93      -15.44     15.44 o 
 -19   0   1      131.44      144.51     36.61 o 
 -17   0   1        0.01       -2.30     14.24 o 
 -15   0   1        0.64        1.79     16.51 o 
 -13   0   1     1566.13     1561.71     96.66 o 
 -11   0   1      111.39       96.73     23.92 o 
  -9   0   1       37.11       42.24     15.79 o 
  -7   0   1     7113.65     7741.92    167.54 o 
  -5   0   1     1374.40     1246.21     52.43 o 
  -3   0   1    17846.75    17279.69    222.78 o 
   3   0   1    28636.67    29862.27    363.99 o 
   5   0   1       49.85      120.95     19.40 o 
   7   0   1      732.47      674.89     47.44 o 
   9   0   1        6.35      -13.54     13.54 o 
  11   0   1      220.90      195.78     32.70 o 
  13   0   1       27.75       48.91     19.20 o 
  15   0   1      600.65      585.05     67.69 o 
  17   0   1       25.41       -0.95     11.66 o 
  19   0   1      185.49      176.70     44.63 o 
 -19   1   1        0.72        6.23     12.74 o 
 -18   1   1        0.57        1.58     12.27 o 
 -17   1   1       66.31       85.40     27.85 o 
 -16   1   1       87.23       86.43     20.91 o 
 -15   1   1     1441.48     1370.82     71.18 o 
 -14   1   1       17.21        3.59      9.05 o 
 -13   1   1       31.83       11.43      9.56 o 
 -12   1   1        6.76       24.95     13.25 o 
 -11   1   1      252.00      213.09     24.36 o 
 -10   1   1      198.77      236.04     19.45 o 
  -9   1   1      628.25      758.90     26.89 o 
  -8   1   1        8.63        4.19      3.71 o 
  -7   1   1     1563.69     1263.00     31.00 o 
  -6   1   1       13.99       32.42      5.75 o 
  -5   1   1       55.25       67.61      6.42 o 
  -4   1   1     3144.57     3402.12     37.47 o 
  -3   1   1    11662.85    12739.90    184.80 o 
  -2   1   1       56.21       61.53      4.92 o 
  -1   1   1     5389.83     4935.49     55.42 o 
   0   1   1     5314.79     5082.05    168.08 o 
   1   1   1      723.90      709.12     55.72 o 
   2   1   1       43.33       65.60      4.34 o 
   3   1   1     7141.26     6935.68    125.38 o 
   4   1   1     2277.06     2127.67     30.32 o 
   5   1   1     1788.21     2025.30     36.71 o 
   6   1   1      100.32      133.38     10.49 o 
   7   1   1     1301.97     1402.74     39.46 o 
   8   1   1      966.59      907.97     34.45 o 
   9   1   1      721.22      669.32     33.11 o 
  10   1   1      248.66      276.42     27.13 o 
  11   1   1       57.57       44.46     14.30 o 
  12   1   1      118.28      132.55     22.54 o 
  13   1   1      109.63       96.96     36.42 o 
  14   1   1        3.29       -1.50      8.19 o 
  15   1   1        2.36       -2.41     11.37 o 
  16   1   1        9.29        2.13     20.23 o 
  17   1   1       99.75      149.67     26.28 o 
  18   1   1       24.65       15.90     13.49 o 
  19   1   1      150.96      144.02     41.38 o 
 -18   2   1       73.86      165.36     30.22 o 
 -17   2   1        3.45       21.80     12.29 o 
 -16   2   1       80.75      120.54     23.89 o 
 -15   2   1      119.33      116.29     22.75 o 
 -14   2   1      202.04      169.75     25.43 o 
 -13   2   1      114.90      114.43     19.79 o 
 -12   2   1      101.73      113.72     19.51 o 
 -11   2   1       44.90       46.49     14.34 o 
 -10   2   1       67.89       70.99     14.11 o 
  -9   2   1      118.00      157.58     13.74 o 
  -8   2   1      334.13      366.31     19.26 o 
  -7   2   1     2077.58     2208.86     45.07 o 
  -6   2   1     2477.61     2582.48     46.21 o 
  -5   2   1       18.55        1.89      2.63 o 
  -4   2   1      565.84      639.75     19.61 o 
  -3   2   1     5409.45     5673.37    144.03 o 
  -2   2   1      134.10      149.73      8.93 o 
  -1   2   1      106.29       88.79      8.05 o 
   0   2   1      116.31      175.28      9.68 o 
   1   2   1      431.25      457.83     21.79 o 
   2   2   1     1399.27     1858.64     32.55 o 
   3   2   1     2265.93     2547.66     35.74 o 
   4   2   1      694.55      656.53     18.42 o 
   5   2   1     1556.63     1516.65     34.43 o 
   6   2   1      537.27      502.58     20.66 o 
   7   2   1       74.36       82.40      9.19 o 
   8   2   1      132.18      171.55     13.59 o 
   9   2   1      427.82      377.34     24.09 o 
  10   2   1      138.62      155.15     21.42 o 
  11   2   1      522.75      543.69     54.20 o 
  12   2   1       44.32       68.85     17.27 o 
  13   2   1      318.26      348.98     35.43 o 
  14   2   1      403.86      401.76     39.86 o 
  15   2   1      269.79      263.93     33.68 o 
  16   2   1        0.32       25.78     13.81 o 
  17   2   1       22.56       21.69     12.45 o 
  18   2   1       90.94      121.36     31.51 o 
 -17   3   1       27.21        6.15     15.53 o 
 -16   3   1        0.40       -7.78     12.60 o 
 -15   3   1       96.27      117.92     23.56 o 
 -14   3   1       39.29       47.61     16.35 o 
 -13   3   1      113.24      108.96     21.00 o 
 -12   3   1      139.70      164.50     24.52 o 
 -11   3   1       47.26       22.56     19.73 o 
 -10   3   1        0.03        7.73     12.37 o 
  -9   3   1      641.00      686.33     43.50 o 
  -8   3   1      644.52      675.36     33.06 o 
  -7   3   1      835.42      863.94     31.19 o 
  -6   3   1      287.82      300.27     17.82 o 
  -5   3   1     1340.08     1491.51     34.58 o 
  -4   3   1      184.01      195.52     13.47 o 
  -3   3   1      149.31      137.35     10.95 o 
  -2   3   1       89.32      121.99      9.97 o 
  -1   3   1       11.23        1.50      4.68 o 
   0   3   1      414.22      367.01     27.36 o 
   1   3   1     2153.72     2535.77     53.77 o 
   2   3   1       44.62       61.26      7.31 o 
   3   3   1      144.43      152.21     10.42 o 
   4   3   1       54.95       40.23      5.99 o 
   5   3   1      343.88      370.84     17.12 o 
   6   3   1      115.49      102.72     12.69 o 
   7   3   1      453.62      455.26     29.37 o 
   8   3   1      719.63      654.82     43.81 o 
   9   3   1       15.88       23.70     11.32 o 
  10   3   1      574.48      535.81     41.15 o 
  11   3   1      264.82      270.71     30.62 o 
  12   3   1       17.43       10.78      9.63 o 
  13   3   1       87.38       59.95     15.54 o 
  14   3   1      159.97      109.61     22.50 o 
  15   3   1        0.01       31.09     15.58 o 
  16   3   1        5.04       -1.36     22.95 o 
 -15   4   1       21.41        7.52     21.04 o 
 -14   4   1        0.54      -27.96     27.96 o 
 -13   4   1       13.93       26.04     20.77 o 
 -12   4   1       25.69        1.79     17.55 o 
 -11   4   1       10.52      -14.97     22.05 o 
 -10   4   1      268.20      302.30     48.96 o 
  -9   4   1      128.59      130.39     23.49 o 
  -8   4   1      329.57      349.73     46.37 o 
  -7   4   1       51.76       54.87      9.76 o 
  -6   4   1      575.48      611.48     28.90 o 
  -5   4   1      845.38     1037.62     39.65 o 
  -4   4   1       10.02        7.05      5.04 o 
  -3   4   1      276.60      351.82     23.20 o 
  -2   4   1      308.29      352.92     29.22 o 
  -1   4   1      215.01      244.56     16.81 o 
   0   4   1      333.02      367.45     28.23 o 
   1   4   1      310.30      299.16     18.54 o 
   2   4   1      425.50      455.77     23.49 o 
   3   4   1      584.51      731.88     31.58 o 
   4   4   1      577.76      569.57     24.15 o 
   5   4   1       28.83       52.72      8.15 o 
   6   4   1      100.91      103.40     23.47 o 
   7   4   1      861.27      883.05     53.81 o 
   8   4   1       19.14       18.03     10.41 o 
   9   4   1       54.68       48.74     16.03 o 
  10   4   1      427.83      380.46     38.54 o 
  11   4   1        0.82       10.35     17.14 o 
  12   4   1      167.98      185.45     42.95 o 
  13   4   1        1.17       14.18     20.42 o 
  14   4   1       41.07       56.15     33.55 o 
 -12   5   1       75.68       46.34     36.91 o 
 -11   5   1       72.74       62.02     47.07 o 
 -10   5   1      525.82      668.12     56.63 o 
  -9   5   1       44.79       64.49     24.92 o 
  -8   5   1        1.72        7.10     12.95 o 
  -7   5   1        7.29        1.30      7.32 o 
  -6   5   1        0.02        8.14      7.98 o 
  -5   5   1      149.09      153.99     19.06 o 
  -4   5   1      534.48      566.01     36.49 o 
  -3   5   1        4.81       15.41      8.36 o 
  -2   5   1       16.02       22.44      9.33 o 
  -1   5   1        2.51       -3.78      6.09 o 
   0   5   1      208.40      231.23     26.53 o 
   1   5   1        8.40      -11.44     12.14 o 
   2   5   1       59.87       55.47     12.72 o 
   3   5   1        0.49       -2.93     10.31 o 
   4   5   1       39.19       53.75     11.21 o 
   5   5   1       54.36       64.97     12.62 o 
   6   5   1       24.53       23.70     16.42 o 
   7   5   1      256.71      272.39     33.12 o 
   8   5   1       32.53       44.81     19.48 o 
   9   5   1       40.99       41.10     28.12 o 
  10   5   1       20.37       18.33     10.82 o 
  11   5   1       83.01       81.79     22.31 o 
  -3   6   1       12.86       57.79     19.93 o 
  -2   6   1        0.05      -16.26     16.26 o 
  -1   6   1       20.60        2.87      9.24 o 
   0   6   1      118.36      160.00     34.20 o 
   1   6   1       19.34       50.48     16.92 o 
   2   6   1      348.24      501.80     62.52 o 
   3   6   1       89.66       33.52     18.49 o 
   4   6   1        1.18       11.19     17.54 o 
   5   6   1       15.42      -14.29     14.29 o 
 -20   0   2      102.84       68.73     29.19 o 
 -18   0   2        6.04        4.44     13.93 o 
 -16   0   2      461.91      345.08     50.95 o 
 -14   0   2      109.47      109.42     27.59 o 
 -12   0   2        7.42        8.76     14.40 o 
 -10   0   2       15.67       22.46     14.40 o 
  -8   0   2     1080.60     1052.98     59.71 o 
  -6   0   2     1291.72     1355.34     58.09 o 
  -4   0   2      602.53      576.43     31.37 o 
  -2   0   2     2050.82     1968.24     40.39 o 
   2   0   2    14292.62    14115.06    192.39 o 
   4   0   2     1837.33     1781.23     63.19 o 
   6   0   2     1446.09     1469.09     66.76 o 
   8   0   2      955.24     1143.36     67.09 o 
  10   0   2      295.12      283.03     37.52 o 
  12   0   2     1072.72      862.59     72.48 o 
  14   0   2      849.44      819.13     77.21 o 
  16   0   2       49.05       51.14     23.91 o 
  18   0   2      261.46      281.04     53.64 o 
 -19   1   2        0.15       27.85     14.28 o 
 -18   1   2      127.21      164.90     28.09 o 
 -17   1   2       48.59       63.99     24.50 o 
 -16   1   2       17.92        4.12     17.87 o 
 -15   1   2        7.54       22.77     13.51 o 
 -14   1   2      298.23      319.32     32.94 o 
 -13   1   2      207.83      243.57     27.69 o 
 -12   1   2      321.27      292.87     47.48 o 
 -11   1   2      553.82      417.67     32.00 o 
 -10   1   2      656.57      637.84     30.67 o 
  -9   1   2      325.53      369.40     22.39 o 
  -8   1   2        1.00        3.48      5.36 o 
  -7   1   2     3005.25     3009.46     56.62 o 
  -6   1   2     3512.85     3495.04     57.07 o 
  -5   1   2      384.41      439.94     17.50 o 
  -4   1   2      281.21      244.86     14.85 o 
  -3   1   2     7069.76     7022.72     65.96 o 
  -2   1   2     4216.46     3882.95    133.89 o 
  -1   1   2    10547.03    10256.91    558.33 o 
   0   1   2    10330.83    11093.80    187.06 o 
   1   1   2    10676.11    11036.23     66.03 o 
   2   1   2     4353.99     4241.99     47.29 o 
   3   1   2     3547.88     3477.95     49.87 o 
   4   1   2     1606.30     1817.39     69.30 o 
   5   1   2     1136.62     1331.84     30.40 o 
   6   1   2     4145.12     4239.21     60.58 o 
   7   1   2       80.85       45.50     21.33 o 
   8   1   2      571.71      653.54     29.98 o 
   9   1   2      703.08      710.65     33.51 o 
  10   1   2       30.73       42.30     13.40 o 
  11   1   2      110.02      133.24     20.56 o 
  12   1   2      449.01      448.59     37.88 o 
  13   1   2      191.54      142.00     22.50 o 
  14   1   2      777.76      730.02     90.60 o 
  15   1   2       78.33       83.83     20.18 o 
  16   1   2       19.15       43.78     16.47 o 
  17   1   2        7.80        4.42      9.71 o 
  18   1   2        0.32       15.98     13.00 o 
 -19   2   2       20.00       15.22     20.16 o 
 -18   2   2       27.64       33.69     15.33 o 
 -17   2   2        2.19       -9.75     11.33 o 
 -16   2   2      109.59       97.85     20.99 o 
 -15   2   2       16.13        1.31      9.32 o 
 -14   2   2       31.05       30.29     13.02 o 
 -13   2   2       93.86       72.05     16.24 o 
 -12   2   2      287.07      219.88     25.69 o 
 -11   2   2       19.36       10.04     11.88 o 
 -10   2   2      187.47      180.90     17.55 o 
  -9   2   2      180.55      210.20     18.45 o 
  -8   2   2      106.39      140.91     12.55 o 
  -7   2   2      185.50      209.99     13.71 o 
  -6   2   2      102.69      113.54      8.63 o 
  -5   2   2       64.27       51.74      7.34 o 
  -4   2   2     1771.76     1985.47     34.51 o 
  -3   2   2      508.59      525.16     19.28 o 
  -2   2   2       71.73       93.18     11.49 o 
  -1   2   2     1360.02     1665.97     60.62 o 
   0   2   2      416.80      422.24     15.03 o 
   1   2   2      169.76      205.98     11.55 o 
   2   2   2      466.83      525.10     14.87 o 
   3   2   2     3345.08     3558.52     45.43 o 
   4   2   2     2096.73     2395.11     47.28 o 
   5   2   2       38.98       27.99      5.39 o 
   6   2   2      431.90      554.31     21.94 o 
   7   2   2     2634.78     2758.67     67.56 o 
   8   2   2      163.02      138.75     12.74 o 
   9   2   2       16.62       32.32     25.61 o 
  10   2   2       31.79       38.09     12.93 o 
  11   2   2       49.55       43.23     15.04 o 
  12   2   2      426.66      393.89     44.11 o 
  13   2   2       37.00       21.64     13.00 o 
  14   2   2       23.81       26.78     16.18 o 
  15   2   2       29.20       41.92     15.81 o 
  16   2   2       80.74       88.35     21.62 o 
  17   2   2        0.02       -2.03     33.91 o 
 -17   3   2        0.23       35.02     16.70 o 
 -16   3   2        4.93        2.23     21.62 o 
 -15   3   2       10.67       39.54     13.72 o 
 -14   3   2        0.48        6.26      9.63 o 
 -13   3   2       72.91       82.87     26.28 o 
 -12   3   2       14.67       11.29     17.85 o 
 -11   3   2        0.10       -0.10      6.85 o 
 -10   3   2        0.28        4.37      7.95 o 
  -9   3   2       35.92       69.01     12.07 o 
  -8   3   2        0.24        9.99      6.68 o 
  -7   3   2      211.52      291.16     20.60 o 
  -6   3   2      285.33      328.39     18.22 o 
  -5   3   2     1189.68     1356.08     35.66 o 
  -4   3   2      178.18      161.84     11.95 o 
  -3   3   2      739.52      760.82     24.80 o 
  -2   3   2     1361.62     1585.18     44.68 o 
  -1   3   2     1240.58     1335.91     77.12 o 
   0   3   2     2899.70     3327.41     68.02 o 
   1   3   2        4.83        8.38      4.91 o 
   2   3   2       39.81       42.23      5.79 o 
   3   3   2      362.14      342.25     15.38 o 
   4   3   2       94.63      132.73     10.25 o 
   5   3   2      351.10      389.45     20.27 o 
   6   3   2      243.33      275.48     17.97 o 
   7   3   2       26.82       43.08     11.78 o 
   8   3   2       33.52       19.95     16.19 o 
   9   3   2        2.05       -7.19      8.62 o 
  10   3   2       12.82       -2.18      8.18 o 
  11   3   2      114.11      104.92     20.52 o 
  12   3   2       30.07       14.17     12.20 o 
  13   3   2       38.41       39.47     13.81 o 
  14   3   2      315.27      324.69     37.36 o 
  15   3   2        0.01      -10.24     15.26 o 
  16   3   2      145.71      215.61     34.45 o 
 -15   4   2       43.12        6.02     21.48 o 
 -14   4   2        0.90      -17.95     17.95 o 
 -13   4   2       38.29       68.86     27.78 o 
 -12   4   2      206.33      264.52     49.55 o 
 -11   4   2       90.58      142.02     35.86 o 
 -10   4   2        3.20        3.96     15.12 o 
  -9   4   2        5.53       23.56     18.77 o 
  -8   4   2      104.43      131.23     17.06 o 
  -7   4   2       47.04       48.52      9.58 o 
  -6   4   2      434.07      502.20     25.78 o 
  -5   4   2      308.44      347.53     23.49 o 
  -4   4   2       61.35       71.17     12.66 o 
  -3   4   2     1261.87     1433.15     62.24 o 
  -2   4   2        1.61       -6.08      6.32 o 
  -1   4   2      941.92     1132.74     39.41 o 
   0   4   2        2.97       13.00      6.78 o 
   1   4   2       45.55       47.32      7.91 o 
   2   4   2       21.11       29.80      6.25 o 
   3   4   2      152.33      133.85     13.07 o 
   4   4   2      101.55      104.19     13.11 o 
   5   4   2        5.85       11.74      9.29 o 
   6   4   2        0.73        4.28      7.87 o 
   7   4   2      243.81      313.68     32.58 o 
   8   4   2      393.88      406.38     37.99 o 
   9   4   2       33.96       57.88     16.38 o 
  10   4   2      864.06      772.94     55.92 o 
  11   4   2       45.89       45.59     13.16 o 
  12   4   2        1.12      -19.14     19.14 o 
  13   4   2       82.45       81.00     31.33 o 
  14   4   2       69.57       87.03     35.54 o 
 -12   5   2        3.81       41.12     17.22 o 
 -11   5   2       19.45       19.64     13.87 o 
 -10   5   2        3.63      -11.76     25.26 o 
  -9   5   2      118.20      149.27     27.02 o 
  -8   5   2      430.82      509.07     43.94 o 
  -7   5   2       47.21       35.92     13.82 o 
  -6   5   2       20.71       40.52     10.81 o 
  -5   5   2        0.73       -0.68      7.29 o 
  -4   5   2      235.67      258.53     35.56 o 
  -3   5   2       74.81       99.05     17.49 o 
  -2   5   2       49.18       61.65     37.03 o 
  -1   5   2      491.04      565.58     57.27 o 
   0   5   2        7.37        3.38      9.59 o 
   1   5   2       24.21        5.81      6.04 o 
   2   5   2      145.13      139.07     16.10 o 
   3   5   2       58.35       92.35     14.06 o 
   4   5   2       98.37      134.57     16.43 o 
   5   5   2       85.44      111.14     20.56 o 
   6   5   2       62.34       70.54     16.76 o 
   7   5   2        4.77      -11.02     11.02 o 
   8   5   2       13.29       10.32     10.78 o 
   9   5   2      118.08      131.38     25.33 o 
  10   5   2       23.23        4.38     12.73 o 
  11   5   2      260.85      334.12     41.57 o 
  -6   6   2       13.09       11.48     12.20 o 
  -5   6   2        0.07       -8.79     10.76 o 
  -4   6   2       43.33       37.46     18.17 o 
  -3   6   2       25.58       -2.64      9.29 o 
  -2   6   2       57.81       25.12     16.23 o 
  -1   6   2      266.20      368.56     52.80 o 
   0   6   2        0.72      -22.48     22.48 o 
   1   6   2        9.18       15.82     14.19 o 
   2   6   2       29.29       74.08     25.84 o 
   3   6   2       18.07       25.75     16.32 o 
   4   6   2       25.68       60.64     24.36 o 
 -19   0   3        0.06        5.34     13.23 o 
 -17   0   3      447.25      458.71     61.00 o 
 -15   0   3      537.19      558.54     61.64 o 
 -13   0   3        4.83       -6.01     10.17 o 
 -11   0   3     1523.34     1579.35     85.36 o 
  -9   0   3     1803.26     1863.14     60.21 o 
  -7   0   3       60.95       82.42     15.79 o 
  -5   0   3        2.40       17.68      7.51 o 
  -1   0   3     3227.95     2979.93     52.67 o 
   1   0   3     5899.54     5375.90     94.58 o 
   3   0   3      176.15      189.38     19.95 o 
   5   0   3      248.04      275.18     28.38 o 
   7   0   3     1213.20     1057.01     63.26 o 
   9   0   3     1695.18     1691.61     89.57 o 
  11   0   3       50.35       35.79     17.75 o 
  13   0   3     1019.27      873.07     79.20 o 
  15   0   3        4.27      -11.29     19.93 o 
  17   0   3      100.21       93.43     31.93 o 
 -20   1   3       79.73      102.97     24.71 o 
 -19   1   3       18.42       24.73     11.06 o 
 -18   1   3        0.16        2.98      9.15 o 
 -17   1   3       97.33       87.99     26.71 o 
 -16   1   3       29.15       52.45     26.30 o 
 -15   1   3      198.74      211.76     27.80 o 
 -14   1   3      252.90      247.12     28.84 o 
 -13   1   3      215.85      285.57     29.25 o 
 -12   1   3       28.56       29.43     11.34 o 
 -11   1   3        4.65       19.32      9.29 o 
 -10   1   3      631.16      654.50     30.75 o 
  -9   1   3     1321.62     1329.32     41.55 o 
  -8   1   3        2.62        6.27      5.20 o 
  -7   1   3     1007.18      916.84     30.00 o 
  -6   1   3       68.42       69.72      8.50 o 
  -5   1   3      140.75      107.32      8.61 o 
  -4   1   3        0.10       -1.40      2.83 o 
  -3   1   3     2043.54     2081.12     29.06 o 
  -2   1   3     4962.87     4764.89     98.72 o 
  -1   1   3     2194.63     2231.25     62.94 o 
   0   1   3     5529.27     5904.50    113.19 o 
   1   1   3     9066.28     9194.28     90.40 o 
   2   1   3     2080.82     1999.12     33.85 o 
   3   1   3       11.11        0.92      3.51 o 
   4   1   3      550.36      688.36     23.81 o 
   5   1   3      993.38     1027.82     31.58 o 
   6   1   3      405.95      409.29     21.56 o 
   7   1   3      646.83      503.22     31.40 o 
   8   1   3       42.18       40.63      9.06 o 
   9   1   3      124.11      154.42     20.45 o 
  10   1   3      350.39      411.94     33.95 o 
  11   1   3     2145.93     2159.34     79.88 o 
  12   1   3      209.97      223.66     27.30 o 
  13   1   3       49.55       38.08     13.07 o 
  14   1   3      128.39      112.90     22.71 o 
  15   1   3      512.16      481.93     43.93 o 
  16   1   3       60.63       60.19     19.41 o 
  17   1   3      113.95      139.00     27.22 o 
  18   1   3        0.26       38.27     15.25 o 
 -19   2   3       68.58       55.63     40.70 o 
 -18   2   3        9.51       21.51     15.21 o 
 -17   2   3      157.07      133.90     24.86 o 
 -16   2   3       79.78       68.92     17.47 o 
 -15   2   3      299.74      283.43     32.64 o 
 -14   2   3      123.46      117.31     28.58 o 
 -13   2   3        0.10       -7.61     10.84 o 
 -12   2   3      124.88      120.31     19.99 o 
 -11   2   3       36.85       34.17     14.63 o 
 -10   2   3      369.29      390.82     24.85 o 
  -9   2   3     1221.71     1311.93     43.26 o 
  -8   2   3      986.72      935.05     29.89 o 
  -7   2   3        9.37       41.86      9.56 o 
  -6   2   3       37.51       55.63      6.39 o 
  -5   2   3      282.88      290.78     13.39 o 
  -4   2   3      307.59      375.49     14.05 o 
  -3   2   3        2.79       12.06      4.02 o 
  -2   2   3      141.51      121.35     10.84 o 
  -1   2   3     1505.14     1596.95     80.60 o 
   0   2   3       15.43       20.38      4.35 o 
   1   2   3      884.25     1110.22     21.84 o 
   2   2   3      377.02      424.37     13.16 o 
   3   2   3        0.84       13.72      4.54 o 
   4   2   3      253.87      343.80     17.57 o 
   5   2   3      269.78      341.00     16.65 o 
   6   2   3      213.52      237.52     14.88 o 
   7   2   3     1018.01     1148.46     34.05 o 
   8   2   3       18.49        8.81     10.70 o 
   9   2   3      168.32      172.70     21.33 o 
  10   2   3      164.16      220.44     26.13 o 
  11   2   3      385.48      399.98     43.45 o 
  12   2   3      269.66      277.55     31.62 o 
  13   2   3      137.77      108.40     31.86 o 
  14   2   3        3.99       10.97     12.43 o 
  15   2   3       49.33       27.00     17.64 o 
  16   2   3        2.88       -0.81     12.96 o 
  17   2   3        8.19        8.49     13.54 o 
 -17   3   3       52.75       42.49     15.20 o 
 -16   3   3      186.94      199.90     75.66 o 
 -15   3   3       59.47       61.47     17.31 o 
 -14   3   3        0.06      -13.30     13.30 o 
 -13   3   3      116.28      110.01     22.65 o 
 -12   3   3       82.15       91.29     25.37 o 
 -11   3   3      181.61      167.71     28.07 o 
 -10   3   3      480.86      513.91     30.74 o 
  -9   3   3       60.24      100.85     18.87 o 
  -8   3   3      677.56      693.64     27.94 o 
  -7   3   3       28.70       21.74      8.49 o 
  -6   3   3        4.30       19.44      6.88 o 
  -5   3   3     2586.12     2920.13     90.27 o 
  -4   3   3      384.82      438.32     19.02 o 
  -3   3   3     1115.89     1147.23     29.58 o 
  -2   3   3      219.27      210.34     13.36 o 
  -1   3   3       26.62       15.94      4.49 o 
   0   3   3     1506.47     1655.21     53.34 o 
   1   3   3      934.29     1036.64     27.11 o 
   2   3   3      424.83      519.60     18.11 o 
   3   3   3     1435.90     1648.09     35.48 o 
   4   3   3      779.82      912.11     37.48 o 
   5   3   3      203.18      187.15     14.17 o 
   6   3   3      243.32      222.09     18.42 o 
   7   3   3     2098.29     2086.00     69.58 o 
   8   3   3     1087.48     1179.07     79.65 o 
   9   3   3        6.05       27.13     11.25 o 
  10   3   3      127.23      115.36     19.84 o 
  11   3   3       66.24       46.72     15.46 o 
  12   3   3        0.24        0.93     29.34 o 
  13   3   3      114.42       79.47     27.75 o 
  14   3   3        1.36       17.83     12.09 o 
  15   3   3        8.31       19.45     13.87 o 
  16   3   3      126.84      148.57     27.93 o 
 -15   4   3       50.68       51.92     17.78 o 
 -14   4   3       95.09       91.63     20.59 o 
 -13   4   3       91.45       86.53     30.43 o 
 -12   4   3      126.51      105.97     32.44 o 
 -11   4   3       48.55       17.66     17.92 o 
 -10   4   3       99.49      136.68     37.73 o 
  -9   4   3       33.81       19.52     11.62 o 
  -8   4   3      199.38      206.56     17.46 o 
  -7   4   3       14.75       38.40      9.53 o 
  -6   4   3      186.81      205.02     18.15 o 
  -5   4   3      124.82      123.33     14.05 o 
  -4   4   3      297.56      351.57     30.42 o 
  -3   4   3       13.16       21.02      6.65 o 
  -2   4   3       93.39       81.70     10.60 o 
  -1   4   3       84.96       81.94     10.46 o 
   0   4   3      163.24      205.07     20.46 o 
   1   4   3       19.03       19.22      5.08 o 
   2   4   3      254.70      266.57     17.23 o 
   3   4   3      125.67      150.07     13.21 o 
   4   4   3      498.80      527.77     24.88 o 
   5   4   3      132.88      205.75     19.86 o 
   6   4   3      295.44      272.39     29.27 o 
   7   4   3      151.89      170.16     23.98 o 
   8   4   3        2.89       14.58     10.03 o 
   9   4   3      362.06      327.66     35.62 o 
  10   4   3       24.32       75.77     21.53 o 
  11   4   3        0.96       20.43     24.73 o 
  12   4   3       51.73       46.10     20.36 o 
  13   4   3       57.89       59.53     27.56 o 
  14   4   3       29.26       16.55     15.89 o 
 -12   5   3      133.75      181.68     34.11 o 
 -11   5   3        4.96       26.45     13.94 o 
 -10   5   3       96.97      103.94     21.81 o 
  -9   5   3        2.97        8.99     11.42 o 
  -8   5   3      157.77      188.26     22.28 o 
  -7   5   3       98.70       76.37     14.45 o 
  -6   5   3        0.06       -7.96      7.96 o 
  -5   5   3      333.87      432.83     39.17 o 
  -4   5   3       83.17      101.46     17.44 o 
  -3   5   3       17.25        5.66      7.25 o 
  -2   5   3      171.59      203.89     24.38 o 
  -1   5   3       29.31        9.07      7.01 o 
   0   5   3      341.52      430.21     26.95 o 
   1   5   3       51.34       57.32     18.70 o 
   2   5   3      136.61      143.39     18.64 o 
   3   5   3       17.66       14.12      7.12 o 
   4   5   3       85.78       78.88     16.52 o 
   5   5   3       64.46       48.50     13.84 o 
   6   5   3      170.14      177.39     25.77 o 
   7   5   3       22.41       21.44      9.80 o 
   8   5   3      368.52      483.97     44.69 o 
   9   5   3       22.11        6.69      9.89 o 
  10   5   3       16.57       38.96     17.28 o 
  -6   6   3       96.52      151.64     35.29 o 
  -5   6   3        0.39      -18.08     18.08 o 
  -4   6   3      102.07      110.94     30.46 o 
  -3   6   3       82.67       71.88     24.77 o 
  -2   6   3        0.06       -5.78      9.74 o 
  -1   6   3       90.58      133.62     32.21 o 
   0   6   3       11.29       -6.45     13.32 o 
   1   6   3        0.03       41.13     22.32 o 
   2   6   3       34.69       80.30     30.21 o 
   3   6   3        1.83       19.27     13.55 o 
   4   6   3      107.98      140.43     35.98 o 
 -20   0   4       26.68       26.05     20.20 o 
 -18   0   4       46.19       46.26     20.69 o 
 -16   0   4       18.54       55.99     26.33 o 
 -14   0   4     2363.77     2123.92    114.66 o 
 -12   0   4      152.23      167.64     30.22 o 
 -10   0   4       17.09        6.69      5.48 o 
  -8   0   4      385.96      374.66     24.58 o 
  -6   0   4     2006.33     1820.88     48.94 o 
  -4   0   4    18271.60    17759.82    244.96 o 
  -2   0   4     5305.01     5056.19     83.97 o 
   0   0   4    12476.83    11586.07    157.12 o 
   2   0   4      539.74      523.58     31.17 o 
   4   0   4       15.91       12.55      9.45 o 
   6   0   4       29.12       28.79     12.76 o 
   8   0   4      578.63      628.89     53.69 o 
  10   0   4     2261.65     2126.64    110.90 o 
  12   0   4       18.47       44.52     22.89 o 
  14   0   4       38.70       32.96     20.51 o 
  16   0   4       18.72        5.96     17.38 o 
  18   0   4        7.42       17.27     19.64 o 
 -20   1   4        6.55       28.48     13.70 o 
 -19   1   4        1.26       20.55     14.56 o 
 -18   1   4      102.62       71.40     19.47 o 
 -17   1   4       95.69       63.03     17.40 o 
 -16   1   4      111.40      105.72     22.83 o 
 -15   1   4      381.69      343.00     34.21 o 
 -14   1   4       20.18       30.61     14.01 o 
 -13   1   4        5.94        7.63     17.64 o 
 -12   1   4        0.08       11.79      7.58 o 
 -11   1   4      356.94      411.72     26.15 o 
 -10   1   4      314.15      296.62     20.66 o 
  -9   1   4      685.99      740.40     30.82 o 
  -8   1   4        4.01        6.71      4.36 o 
  -7   1   4     1064.06     1011.12     31.16 o 
  -6   1   4     3492.31     3319.98     90.05 o 
  -5   1   4     2137.25     1955.30     35.95 o 
  -4   1   4     3341.48     3551.48    119.26 o 
  -3   1   4    11560.32    11154.32    163.60 o 
  -2   1   4    21432.70    20923.28    285.26 o 
  -1   1   4      817.35      794.43     38.14 o 
   0   1   4       11.16       17.69      2.78 o 
   1   1   4      321.74      244.60     10.43 o 
   2   1   4      181.57      179.17     16.83 o 
   3   1   4      274.43      254.03     13.84 o 
   4   1   4     2348.78     2587.19     49.08 o 
   5   1   4     1412.99     1644.56     41.73 o 
   6   1   4        0.08        6.65      4.78 o 
   7   1   4        6.37        1.35      7.83 o 
   8   1   4      234.48      301.70     21.71 o 
   9   1   4       11.72       23.47     10.98 o 
  10   1   4     1077.01     1077.81     55.20 o 
  11   1   4      102.87       85.61     18.79 o 
  12   1   4       20.23       14.47     15.20 o 
  13   1   4       18.95       40.23     29.25 o 
  14   1   4       45.54       54.50     17.37 o 
  15   1   4       20.46       24.95     14.64 o 
  16   1   4       34.18       30.48     14.19 o 
  17   1   4        0.04        3.87     11.86 o 
 -19   2   4        8.30       -0.34     11.85 o 
 -18   2   4       56.72       23.17     32.26 o 
 -17   2   4       49.13       63.87     20.39 o 
 -16   2   4        0.17        6.68     11.27 o 
 -15   2   4       63.22       57.16     30.41 o 
 -14   2   4      839.36      746.71     50.66 o 
 -13   2   4      321.33      349.77     33.30 o 
 -12   2   4      562.32      557.37     39.72 o 
 -11   2   4      278.58      332.66     24.18 o 
 -10   2   4       42.62       49.51     10.14 o 
  -9   2   4      117.71      157.02     15.25 o 
  -8   2   4     1069.27      980.89     26.72 o 
  -7   2   4     2406.91     2532.14     43.63 o 
  -6   2   4      758.41      791.94     23.25 o 
  -5   2   4       84.33       89.79      7.30 o 
  -4   2   4       16.24       14.05      3.16 o 
  -3   2   4      443.04      466.42     27.52 o 
  -2   2   4      198.68      168.80     18.02 o 
  -1   2   4       64.66       57.72      4.54 o 
   0   2   4      307.81      300.48     10.75 o 
   1   2   4      494.26      492.43     12.78 o 
   2   2   4       35.67       32.12      4.99 o 
   3   2   4       59.60       77.17      7.68 o 
   4   2   4      249.69      200.24     11.83 o 
   5   2   4        1.21       10.28      3.53 o 
   6   2   4      656.22      761.77     26.51 o 
   7   2   4      125.83      179.47     15.92 o 
   8   2   4      165.78      167.79     17.36 o 
   9   2   4       15.40       46.84     14.59 o 
  10   2   4      183.15      149.90     22.31 o 
  11   2   4        0.48       19.70     13.49 o 
  12   2   4       48.60       47.60     25.44 o 
  13   2   4       14.77       26.06     25.45 o 
  14   2   4      475.39      411.07     41.52 o 
  15   2   4       64.92       62.91     19.87 o 
  16   2   4        7.92       -1.19     26.91 o 
  17   2   4      134.71       85.88     29.50 o 
 -18   3   4       79.29      100.03     25.34 o 
 -17   3   4        2.87       -4.81     17.85 o 
 -16   3   4      262.29      237.06     39.56 o 
 -15   3   4        6.81       -8.18     16.92 o 
 -14   3   4       41.90       51.07     20.69 o 
 -13   3   4      187.28      223.17     36.86 o 
 -12   3   4       55.00       37.84     12.68 o 
 -11   3   4      185.45      208.66     25.53 o 
 -10   3   4       84.64       85.71     19.43 o 
  -9   3   4        6.62       16.88      6.52 o 
  -8   3   4      635.46      638.98     26.13 o 
  -7   3   4      261.67      229.86     20.92 o 
  -6   3   4     1017.59     1151.64     80.79 o 
  -5   3   4      124.72      145.44     11.44 o 
  -4   3   4       27.24       46.77      6.24 o 
  -3   3   4      370.17      379.85     16.09 o 
  -2   3   4     1135.45     1196.67     30.25 o 
  -1   3   4      257.08      233.96     23.78 o 
   0   3   4       29.92       53.47      6.35 o 
   1   3   4        4.64       10.80      3.38 o 
   2   3   4      184.12      255.16     12.52 o 
   3   3   4      293.26      311.02     17.04 o 
   4   3   4        1.08        5.62      4.06 o 
   5   3   4      972.78     1038.22     37.92 o 
   6   3   4       20.63       23.56     10.52 o 
   7   3   4       29.89       24.83      8.87 o 
   8   3   4      108.30      119.80     26.91 o 
   9   3   4      739.43      700.93     46.95 o 
  10   3   4      525.04      523.16     42.47 o 
  11   3   4      299.47      249.51     30.30 o 
  12   3   4        0.64        1.32     13.35 o 
  13   3   4       66.30       83.95     20.59 o 
  14   3   4       15.56       -3.31     34.27 o 
  15   3   4       53.89       46.74     18.13 o 
 -15   4   4       23.08       40.56     15.53 o 
 -14   4   4       93.75       94.36     20.01 o 
 -13   4   4       71.75       55.63     28.68 o 
 -12   4   4       25.77       73.64     28.44 o 
 -11   4   4      192.81      301.89     52.49 o 
 -10   4   4       14.58       73.52     33.41 o 
  -9   4   4       48.89       47.91     11.67 o 
  -8   4   4        0.35        5.70      5.33 o 
  -7   4   4     1000.40     1238.71     40.58 o 
  -6   4   4       81.44      103.49     12.68 o 
  -5   4   4        1.23        0.47      5.16 o 
  -4   4   4      362.76      378.92     21.72 o 
  -3   4   4       80.61       58.12      8.53 o 
  -2   4   4       41.29       34.36      9.93 o 
  -1   4   4      189.84      179.06     14.19 o 
   0   4   4       14.82       24.93      5.59 o 
   1   4   4     1247.96     1433.12     42.05 o 
   2   4   4      560.07      658.14     28.92 o 
   3   4   4       40.42       46.90      7.92 o 
   4   4   4       49.50       49.90      9.59 o 
   5   4   4        2.83        8.72      6.26 o 
   6   4   4      479.42      614.65     42.54 o 
   7   4   4       19.97       25.97     12.71 o 
   8   4   4      112.91      157.47     25.41 o 
   9   4   4       56.84      143.93     24.68 o 
  10   4   4       43.65       30.82     13.67 o 
  11   4   4      227.48      276.89     34.57 o 
  12   4   4      188.39      198.23     31.69 o 
  13   4   4        8.53        1.02     17.29 o 
 -12   5   4       31.75       56.37     17.93 o 
 -11   5   4      154.97      206.73     32.93 o 
 -10   5   4        0.06        7.67     15.75 o 
  -9   5   4      151.04      198.33     23.69 o 
  -8   5   4       55.30       85.13     15.50 o 
  -7   5   4        2.29        9.56     12.93 o 
  -6   5   4       55.85       56.78     14.70 o 
  -5   5   4       89.52       97.53     17.67 o 
  -4   5   4       13.63       14.64     13.34 o 
  -3   5   4      105.56      151.14     20.87 o 
  -2   5   4       58.54       57.30     12.35 o 
  -1   5   4      109.89       98.04     16.43 o 
   0   5   4       16.86       14.82      6.29 o 
   1   5   4        0.71       -1.77      7.00 o 
   2   5   4       31.39       26.90      9.95 o 
   3   5   4      382.39      477.78     60.79 o 
   4   5   4        1.28      -14.25     14.25 o 
   5   5   4       71.06       91.88     28.75 o 
   6   5   4       18.20      -16.53     17.74 o 
   7   5   4        4.04       -1.11     17.96 o 
   8   5   4        9.64        9.03     13.57 o 
   9   5   4       16.66       14.51     19.52 o 
  10   5   4       61.35       31.78     17.13 o 
  -6   6   4      177.40      260.85     88.34 o 
  -5   6   4        8.90      -20.20     44.47 o 
  -4   6   4        0.75      -17.35     17.35 o 
  -3   6   4      113.68      138.57     33.19 o 
  -2   6   4       96.43      103.14     28.72 o 
  -1   6   4       36.64       18.74     12.72 o 
   0   6   4       20.70       13.27     11.03 o 
   1   6   4      256.56      345.29     55.40 o 
   2   6   4        3.44       -4.12     11.49 o 
   3   6   4       23.57       65.76     25.57 o 
 -19   0   5       24.98      -23.95     23.95 o 
 -17   0   5      317.52      412.22     57.91 o 
 -15   0   5       35.07       58.67     23.33 o 
 -13   0   5      855.81      927.19     71.63 o 
 -11   0   5        0.45      -11.65     14.08 o 
  -9   0   5       32.86       22.90      6.27 o 
  -7   0   5     1176.98     1193.13     39.55 o 
  -5   0   5      684.50      720.42     58.42 o 
  -3   0   5      883.32      916.92     25.14 o 
  -1   0   5    18603.40    17017.72    154.90 o 
   1   0   5     2411.67     1935.65     42.47 o 
   3   0   5      545.63      553.47     37.19 o 
   5   0   5     1584.08     1408.15     68.58 o 
   7   0   5      564.60      427.86     43.52 o 
   9   0   5       47.90       45.31     21.27 o 
  11   0   5      249.24      259.12     42.96 o 
  13   0   5      577.90      554.48     64.72 o 
  15   0   5       95.80       81.38     28.65 o 
  17   0   5       38.20       81.67     33.67 o 
 -20   1   5       18.18       16.24     13.19 o 
 -19   1   5       96.49       44.92     40.60 o 
 -18   1   5      118.76       98.56     22.10 o 
 -17   1   5       32.58       33.51     13.92 o 
 -16   1   5      193.14      166.73     24.58 o 
 -15   1   5       43.35       39.92     14.06 o 
 -14   1   5      391.04      471.81     38.44 o 
 -13   1   5      386.89      354.72     32.02 o 
 -12   1   5       23.67       39.41     12.08 o 
 -11   1   5      927.41      956.17     38.76 o 
 -10   1   5       16.11       32.87      8.95 o 
  -9   1   5     1155.04     1306.18     40.60 o 
  -8   1   5      207.79      267.53     17.46 o 
  -7   1   5      323.02      311.15     14.77 o 
  -6   1   5     1106.76     1108.37     28.66 o 
  -5   1   5      464.21      387.80     36.89 o 
  -4   1   5       34.11       46.85      5.91 o 
  -3   1   5      865.40      638.37     79.94 o 
  -2   1   5     2346.89     1977.76     65.13 o 
  -1   1   5     2161.13     2107.20    277.91 o 
   0   1   5      484.37      434.08     14.07 o 
   1   1   5        8.40       29.01      8.97 o 
   2   1   5      165.39      164.23     12.39 o 
   3   1   5        4.56        2.59      4.36 o 
   4   1   5      231.87      147.74     12.09 o 
   5   1   5      874.79      902.31     38.79 o 
   6   1   5      199.56      208.49     21.28 o 
   7   1   5     1323.41     1380.50     71.16 o 
   8   1   5       10.31        4.37      7.42 o 
   9   1   5        4.11        2.25      7.98 o 
  10   1   5      335.18      378.51     43.20 o 
  11   1   5       27.82       20.07     10.16 o 
  12   1   5        7.68       18.71     13.51 o 
  13   1   5      571.91      497.63     45.53 o 
  14   1   5       17.33       27.76     13.11 o 
  15   1   5       33.18       40.20     17.48 o 
  16   1   5      141.00      163.17     28.75 o 
  17   1   5        6.58       36.46     20.17 o 
 -19   2   5       89.87      104.96     24.26 o 
 -18   2   5       35.58       48.90     18.22 o 
 -17   2   5      493.95      442.39     43.37 o 
 -16   2   5      197.09      169.41     25.80 o 
 -15   2   5        0.70       14.10     12.69 o 
 -14   2   5        0.05       -5.99      9.70 o 
 -13   2   5      319.96      366.08     33.41 o 
 -12   2   5      116.36      106.87     18.95 o 
 -11   2   5       96.93       95.81     13.51 o 
 -10   2   5      588.14      597.35     30.27 o 
  -9   2   5      630.27      551.37     26.95 o 
  -8   2   5      436.33      428.20     17.62 o 
  -7   2   5      208.58      245.74     20.51 o 
  -6   2   5     1184.95     1355.25     29.80 o 
  -5   2   5     2401.14     2180.59     45.97 o 
  -4   2   5      503.03      504.25     17.79 o 
  -3   2   5        7.44       11.04      4.46 o 
  -2   2   5        0.42        1.33      3.64 o 
  -1   2   5       71.13       74.27     21.81 o 
   0   2   5     4032.03     3730.66     73.95 o 
   1   2   5      644.80      689.13     27.17 o 
   2   2   5      185.47      203.02     10.69 o 
   3   2   5      153.80      151.25     12.56 o 
   4   2   5     1166.97     1302.29     30.67 o 
   5   2   5      223.87      298.01     16.53 o 
   6   2   5      556.04      525.99     33.87 o 
   7   2   5      645.06      628.95     29.88 o 
   8   2   5      208.28      250.03     20.07 o 
   9   2   5      132.28      150.36     21.72 o 
  10   2   5        2.33        0.82     11.14 o 
  11   2   5      472.60      462.16     42.47 o 
  12   2   5       86.09      108.81     20.65 o 
  13   2   5      134.99      126.95     25.54 o 
  14   2   5      494.95      443.65     44.12 o 
  15   2   5       81.41       58.86     17.31 o 
  16   2   5        8.80        4.91     10.91 o 
 -18   3   5       33.15        9.32     23.81 o 
 -17   3   5       44.26       30.04     11.36 o 
 -16   3   5       41.97       36.10     13.34 o 
 -15   3   5       40.55       40.55     14.09 o 
 -14   3   5      158.51      188.10     27.81 o 
 -13   3   5        6.79       17.68     11.93 o 
 -12   3   5       57.24       55.05     14.84 o 
 -11   3   5      947.47      964.02     42.31 o 
 -10   3   5       85.74      125.10     15.04 o 
  -9   3   5      562.92      602.78     26.65 o 
  -8   3   5      219.04      189.90     14.57 o 
  -7   3   5      548.05      597.34     32.01 o 
  -6   3   5      258.28      224.52     18.43 o 
  -5   3   5      860.36      828.68     27.25 o 
  -4   3   5      118.00      124.08      8.97 o 
  -3   3   5      401.76      412.29     19.06 o 
  -2   3   5        6.35        6.32      2.33 o 
  -1   3   5      270.97      199.90     12.54 o 
   0   3   5       87.82       76.03      7.62 o 
   1   3   5       26.25       31.74      4.42 o 
   2   3   5        0.13        4.77      6.20 o 
   3   3   5       25.36       24.41      5.21 o 
   4   3   5      117.95      146.48     14.28 o 
   5   3   5      712.77      692.83     36.21 o 
   6   3   5       19.72       17.76      6.63 o 
   7   3   5       73.43       88.27     12.78 o 
   8   3   5      455.03      509.43     53.14 o 
   9   3   5      474.34      450.96     53.00 o 
  10   3   5       91.70      135.17     34.18 o 
  11   3   5        9.03       35.07     15.65 o 
  12   3   5      143.72      183.76     28.28 o 
  13   3   5      135.84      108.39     22.74 o 
  14   3   5        1.11      -20.08     32.81 o 
  15   3   5        7.08        1.14     12.90 o 
 -15   4   5        1.87       17.39     16.88 o 
 -14   4   5       24.36       38.57     13.35 o 
 -13   4   5        9.47      -11.83     21.03 o 
 -12   4   5      258.26      243.07     50.44 o 
 -11   4   5       13.16       27.50     18.84 o 
 -10   4   5      840.81      825.71     73.70 o 
  -9   4   5      215.76      238.18     23.35 o 
  -8   4   5        8.43       19.96      8.12 o 
  -7   4   5     1331.81     1432.14     45.57 o 
  -6   4   5        2.69       -2.24      4.97 o 
  -5   4   5       66.65       66.70      9.28 o 
  -4   4   5      975.78      970.02     41.60 o 
  -3   4   5       44.74       30.48      8.51 o 
  -2   4   5     1195.73     1298.72     37.73 o 
  -1   4   5      121.48      130.99      9.27 o 
   0   4   5       21.54       17.73     11.77 o 
   1   4   5      219.39      225.88     15.65 o 
   2   4   5      181.50      168.89     15.08 o 
   3   4   5       15.86        9.48      6.80 o 
   4   4   5       24.02       20.48      6.88 o 
   5   4   5      281.14      333.23     24.03 o 
   6   4   5       49.30       50.18     16.42 o 
   7   4   5      330.42      292.31     31.35 o 
   8   4   5      132.82      183.59     32.18 o 
   9   4   5        6.00       36.92     15.60 o 
  10   4   5       15.26       24.71     14.03 o 
  11   4   5        0.01       40.64     15.25 o 
  12   4   5       10.40       12.47     11.83 o 
  13   4   5        1.87        8.00     11.03 o 
 -12   5   5      148.02      157.32     37.23 o 
 -11   5   5       54.26       30.68     33.47 o 
 -10   5   5       10.01        8.21      9.77 o 
  -9   5   5       82.80       77.43     15.61 o 
  -8   5   5       41.92       48.27     12.57 o 
  -7   5   5       36.24       47.27     13.57 o 
  -6   5   5      290.34      326.39     31.98 o 
  -5   5   5       31.83       47.89     12.89 o 
  -4   5   5        5.42       -4.08      5.92 o 
  -3   5   5        9.89       -3.09      6.61 o 
  -2   5   5       65.08       55.66     12.20 o 
  -1   5   5        8.15        3.25     10.23 o 
   0   5   5      479.27      504.40     34.41 o 
   1   5   5       42.24       40.94      9.05 o 
   2   5   5      124.39      131.66     32.56 o 
   3   5   5       19.16        7.10     15.64 o 
   4   5   5        2.85        2.91     11.28 o 
   5   5   5      112.89      172.31     38.76 o 
   6   5   5       15.71      -20.70     20.70 o 
   7   5   5        2.15      -17.69     17.69 o 
   8   5   5       67.90       98.03     31.68 o 
   9   5   5       62.59       62.75     21.51 o 
  -5   6   5       14.83       42.51     20.70 o 
  -4   6   5       14.06       32.70     18.68 o 
  -3   6   5      118.60       96.24     29.48 o 
  -2   6   5      208.06      239.50     43.71 o 
  -1   6   5        5.76      -17.67     17.67 o 
   0   6   5       19.33       27.04     16.92 o 
   1   6   5      103.16      126.10     32.82 o 
   2   6   5        0.70      -12.75     17.93 o 
   3   6   5        1.37       31.66     18.93 o 
 -20   0   6       58.61       78.15     29.73 o 
 -18   0   6       55.06       67.91     24.51 o 
 -16   0   6      668.19      637.44     67.28 o 
 -14   0   6      971.68      970.88     76.29 o 
 -12   0   6       97.17       69.76     21.07 o 
 -10   0   6     7395.54     7875.43    191.20 o 
  -8   0   6     1905.94     2000.92     55.90 o 
  -6   0   6     1046.78     1137.98     53.95 o 
  -4   0   6    16821.38    16630.48    163.98 o 
  -2   0   6     2014.92     1944.98     39.01 o 
   0   0   6    18043.12    16499.28    164.51 o 
   2   0   6        9.75        2.19      4.04 o 
   4   0   6        2.06       14.16     11.68 o 
   6   0   6     2544.21     2678.26    105.70 o 
   8   0   6     3247.17     3298.37    130.73 o 
  10   0   6     1056.98      979.80     77.28 o 
  12   0   6      468.98      470.04     58.56 o 
  14   0   6       80.46       89.85     30.01 o 
  16   0   6       13.86       -3.04     21.23 o 
 -20   1   6       66.43       66.29     18.69 o 
 -19   1   6       85.81       80.58     21.10 o 
 -18   1   6        0.10        7.40      9.74 o 
 -17   1   6      135.37      122.52     23.04 o 
 -16   1   6       53.15       25.44     13.09 o 
 -15   1   6      384.19      347.56     34.45 o 
 -14   1   6     1053.39      980.88     54.44 o 
 -13   1   6      592.35      576.86     40.12 o 
 -12   1   6      586.09      604.81     39.51 o 
 -11   1   6     1163.10     1190.50     43.20 o 
 -10   1   6      368.15      429.87     24.48 o 
  -9   1   6       66.06       62.71      9.52 o 
  -8   1   6     2034.09     2053.18     47.00 o 
  -7   1   6      186.33      235.56     14.71 o 
  -6   1   6       25.83       27.22      6.15 o 
  -5   1   6      133.60      146.26     12.27 o 
  -4   1   6     1705.69     1909.89     38.30 o 
  -3   1   6        0.87       -0.94      3.02 o 
  -2   1   6     3826.91     3576.76     94.93 o 
  -1   1   6      121.96      101.36     18.37 o 
   0   1   6     8497.90     7875.56     86.43 o 
   1   1   6       51.09       37.82      5.22 o 
   2   1   6       27.33       36.70      6.91 o 
   3   1   6       16.28       23.99      5.30 o 
   4   1   6      866.43      830.38     29.47 o 
   5   1   6        0.44       -2.59      4.15 o 
   6   1   6       30.15       31.92     12.50 o 
   7   1   6        2.39        2.59      7.12 o 
   8   1   6      246.25      205.91     23.53 o 
   9   1   6      212.80      194.45     30.12 o 
  10   1   6      595.80      516.05     40.43 o 
  11   1   6      246.79      203.65     26.90 o 
  12   1   6      264.31      232.73     30.67 o 
  13   1   6        1.17       15.52     11.93 o 
  14   1   6       36.13       43.36     17.08 o 
  15   1   6        7.70       15.16     13.32 o 
  16   1   6       16.24        0.77     12.55 o 
  17   1   6        0.01       -2.75     11.30 o 
 -19   2   6       41.67       49.01     17.38 o 
 -18   2   6       87.16      116.51     23.95 o 
 -17   2   6       27.79       65.09     17.55 o 
 -16   2   6        4.38        0.37      9.82 o 
 -15   2   6      271.55      263.96     41.81 o 
 -14   2   6      338.51      367.91     37.07 o 
 -13   2   6      272.80      293.86     30.02 o 
 -12   2   6       17.58        1.77      8.67 o 
 -11   2   6      369.89      397.34     26.45 o 
 -10   2   6      629.56      633.69     30.60 o 
  -9   2   6       74.87       61.50      7.99 o 
  -8   2   6      116.26       92.10      9.28 o 
  -7   2   6     1681.46     1578.84     38.09 o 
  -6   2   6      220.83      261.34     13.70 o 
  -5   2   6      329.27      354.18     13.58 o 
  -4   2   6     2271.62     2310.40     87.09 o 
  -3   2   6      235.59      235.34     30.56 o 
  -2   2   6     3337.08     3342.15    104.27 o 
  -1   2   6     1239.26     1318.85     65.61 o 
   0   2   6       15.67       19.30      4.04 o 
   1   2   6     3848.82     3546.71    138.55 o 
   2   2   6        4.83        9.68      3.92 o 
   3   2   6       46.07       69.84      6.60 o 
   4   2   6     1111.63     1069.98     26.05 o 
   5   2   6      198.90      191.51     22.66 o 
   6   2   6      311.52      325.82     20.80 o 
   7   2   6      231.23      242.46     19.10 o 
   8   2   6     1375.60     1414.70     48.62 o 
   9   2   6      169.24      161.18     23.78 o 
  10   2   6       39.02       -8.35      8.95 o 
  11   2   6      192.97      208.00     27.49 o 
  12   2   6      363.04      353.73     37.27 o 
  13   2   6       35.58       61.14     17.19 o 
  14   2   6       67.57       80.63     20.88 o 
  15   2   6        0.65        6.51     11.39 o 
  16   2   6       55.33       29.18     16.96 o 
 -18   3   6       49.42       47.93     24.16 o 
 -17   3   6       24.48       16.90     12.49 o 
 -16   3   6        7.49       11.14     21.35 o 
 -15   3   6       83.66       91.63     52.30 o 
 -14   3   6      540.10      507.19     42.61 o 
 -13   3   6       78.35       82.28     18.49 o 
 -12   3   6       15.45       27.14     12.15 o 
 -11   3   6      197.00      225.09     20.85 o 
 -10   3   6       76.51       80.48     10.28 o 
  -9   3   6      784.03      851.08     30.61 o 
  -8   3   6     1502.11     1423.69     40.92 o 
  -7   3   6       83.10      109.48     28.51 o 
  -6   3   6     1370.04     1392.29     43.24 o 
  -5   3   6        0.48        3.55      2.89 o 
  -4   3   6      641.50      643.83     30.90 o 
  -3   3   6      118.22      152.99     12.91 o 
  -2   3   6      248.80      180.83     12.99 o 
  -1   3   6      292.12      330.62     35.74 o 
   0   3   6      444.88      463.25     31.94 o 
   1   3   6      185.64      212.03     17.72 o 
   2   3   6       31.74       56.27      8.17 o 
   3   3   6      700.30      809.54     29.51 o 
   4   3   6       24.52       44.88      9.08 o 
   5   3   6       28.22       31.32      8.76 o 
   6   3   6      684.09      743.61     40.05 o 
   7   3   6      258.44      337.56     24.29 o 
   8   3   6      251.64      215.02     37.73 o 
   9   3   6       58.60       37.09     18.91 o 
  10   3   6       53.55       66.78     24.72 o 
  11   3   6       58.59       60.05     17.61 o 
  12   3   6       74.65       84.74     21.20 o 
  13   3   6      128.16      133.24     25.39 o 
  14   3   6        2.70        6.83     30.75 o 
 -16   4   6       52.89        6.28     16.48 o 
 -15   4   6        0.02        4.03     13.08 o 
 -14   4   6      176.69      267.04     53.45 o 
 -13   4   6        7.03       -3.33     16.26 o 
 -12   4   6       87.53      114.60     35.42 o 
 -11   4   6        7.02        7.37     18.18 o 
 -10   4   6       27.34       13.33     10.01 o 
  -9   4   6       20.85       13.95      7.78 o 
  -8   4   6      113.36      127.64     30.71 o 
  -7   4   6      913.88     1021.50     53.34 o 
  -6   4   6        8.13        7.05      4.26 o 
  -5   4   6      777.85      776.74     69.46 o 
  -4   4   6      295.02      252.39     39.88 o 
  -3   4   6      112.01      112.36     14.63 o 
  -2   4   6      515.46      593.29     31.76 o 
  -1   4   6       14.45        8.11      3.67 o 
   0   4   6      416.16      346.81     28.83 o 
   1   4   6      223.37      250.35     28.65 o 
   2   4   6      260.14      277.27     18.58 o 
   3   4   6       83.14      110.00     12.52 o 
   4   4   6       68.52       81.34     11.52 o 
   5   4   6      134.01      136.20     19.52 o 
   6   4   6       84.79       73.76     15.49 o 
   7   4   6       33.41       38.78     14.04 o 
   8   4   6       80.67       89.20     19.47 o 
   9   4   6       46.50       41.69     15.19 o 
  10   4   6       54.14       51.39     17.36 o 
  11   4   6       88.14      106.14     26.50 o 
  12   4   6       39.51       46.70     20.82 o 
 -12   5   6      111.18      161.22     47.69 o 
 -11   5   6      135.14      180.13     46.77 o 
 -10   5   6        0.02       15.42     11.79 o 
  -9   5   6       72.03       85.60     20.40 o 
  -8   5   6       83.85       82.35     18.27 o 
  -7   5   6       51.10       55.48     20.68 o 
  -6   5   6       47.41       52.90     18.02 o 
  -5   5   6       69.74       73.25     23.78 o 
  -4   5   6       42.19       16.01     14.06 o 
  -3   5   6      421.00      410.73     52.86 o 
  -2   5   6       86.86       76.58     24.64 o 
  -1   5   6      164.27      138.40     31.92 o 
   0   5   6      106.81      133.50     32.43 o 
   1   5   6       47.29       49.31     20.39 o 
   2   5   6       81.21       71.80     22.80 o 
   3   5   6        3.96        1.43     12.24 o 
   4   5   6        4.02       13.83     19.55 o 
   5   5   6       12.76       18.07     10.27 o 
   6   5   6       27.57        3.03     10.25 o 
   7   5   6       61.82       64.24     22.66 o 
   8   5   6       94.60       47.24     23.64 o 
   9   5   6       26.85       42.00     22.89 o 
  -5   6   6        3.06      -16.91     16.91 o 
  -4   6   6      101.30       64.37     26.91 o 
  -3   6   6       39.32       13.42     15.31 o 
  -2   6   6      131.93      141.43     35.27 o 
  -1   6   6       71.38       76.92     27.14 o 
   0   6   6        0.97       -8.17     12.09 o 
   1   6   6       42.08        7.41     11.75 o 
   2   6   6        0.76       25.09     17.03 o 
 -19   0   7      160.90      205.30     44.71 o 
 -17   0   7      135.68      183.41     37.91 o 
 -15   0   7      576.96      594.00     61.78 o 
 -13   0   7      867.35      827.94     66.72 o 
 -11   0   7     1557.80     1643.79     86.44 o 
  -9   0   7      180.46      209.02     28.74 o 
  -7   0   7     8504.01     8512.34    165.05 o 
  -5   0   7      244.47      269.41     16.26 o 
  -3   0   7      787.95      778.92     25.59 o 
  -1   0   7     1485.81     1447.79     36.18 o 
   1   0   7     2935.50     3021.25    109.91 o 
   3   0   7      118.56       74.02     11.38 o 
   5   0   7     3946.38     3930.54    126.89 o 
   7   0   7       19.13       44.40     19.44 o 
   9   0   7     1059.35     1181.69     82.23 o 
  11   0   7     1085.60     1120.72     88.52 o 
  13   0   7      464.95      444.07     60.07 o 
  15   0   7       16.55       39.33     22.43 o 
 -20   1   7        9.69       29.38     14.89 o 
 -19   1   7       14.24        8.84     15.69 o 
 -18   1   7       10.40       23.77     12.66 o 
 -17   1   7       91.51      104.72     27.98 o 
 -16   1   7       97.09       82.14     18.66 o 
 -15   1   7       91.10      105.62     20.48 o 
 -14   1   7        6.25       -1.06      9.27 o 
 -13   1   7      289.15      360.11     32.22 o 
 -12   1   7        0.90       46.42     15.86 o 
 -11   1   7     2009.92     1899.95     54.65 o 
 -10   1   7      423.17      505.85     27.27 o 
  -9   1   7       11.65       25.88      8.30 o 
  -8   1   7       13.59        6.48      4.82 o 
  -7   1   7     5843.47     5951.28     96.18 o 
  -6   1   7      100.84       89.82      8.01 o 
  -5   1   7      593.23      562.21     21.07 o 
  -4   1   7      967.61      998.06     30.79 o 
  -3   1   7     2355.90     2147.07    138.25 o 
  -2   1   7      576.29      555.09     24.08 o 
  -1   1   7     1589.17     1525.39     58.32 o 
   0   1   7      168.51      140.57      7.07 o 
   1   1   7     4813.00     4495.27    100.96 o 
   2   1   7      326.79      391.85     18.22 o 
   3   1   7      658.48      755.98     30.34 o 
   4   1   7      772.03      640.16     28.62 o 
   5   1   7      264.93      240.13     22.23 o 
   6   1   7       28.42       34.39     10.08 o 
   7   1   7     1322.13     1270.83     45.68 o 
   8   1   7      394.80      324.53     30.30 o 
   9   1   7      781.46      753.46     48.10 o 
  10   1   7       51.54       43.05     14.84 o 
  11   1   7        5.15       -0.13      9.70 o 
  12   1   7      130.30      116.35     22.65 o 
  13   1   7        5.23       23.41     12.80 o 
  14   1   7        3.28        2.12      8.99 o 
  15   1   7        1.72      -10.93     10.93 o 
  16   1   7       28.43       15.69     14.70 o 
 -19   2   7       69.48       89.36     21.91 o 
 -18   2   7       39.50       19.61     12.82 o 
 -17   2   7       54.12       36.40     14.71 o 
 -16   2   7        5.60        8.11     11.60 o 
 -15   2   7        8.25       -3.91      8.62 o 
 -14   2   7       12.29       19.29     10.87 o 
 -13   2   7       19.94       27.50     11.46 o 
 -12   2   7        0.75       22.59     10.80 o 
 -11   2   7     2227.12     2053.21     57.97 o 
 -10   2   7        4.60       17.54      7.06 o 
  -9   2   7       37.73       38.13      6.23 o 
  -8   2   7       40.09       17.37      4.77 o 
  -7   2   7     1807.23     1743.58     38.79 o 
  -6   2   7      917.40      826.21     29.95 o 
  -5   2   7     1148.67     1047.02     62.07 o 
  -4   2   7      319.02      395.19     36.54 o 
  -3   2   7      218.58      130.47      8.33 o 
  -2   2   7      355.12      287.49     30.36 o 
  -1   2   7     3995.04     4018.71    121.61 o 
   0   2   7      175.17      170.77     20.80 o 
   1   2   7        0.20       12.06      3.83 o 
   2   2   7      790.75      815.52     19.64 o 
   3   2   7      325.10      323.56     13.61 o 
   4   2   7      712.91      738.87     22.31 o 
   5   2   7     2733.12     2626.89     63.53 o 
   6   2   7      254.46      274.92     19.45 o 
   7   2   7       45.17       34.24      7.37 o 
   8   2   7      208.25      219.41     19.53 o 
   9   2   7       65.84       38.05     13.32 o 
  10   2   7      142.48      187.61     26.36 o 
  11   2   7      264.10      288.04     33.38 o 
  12   2   7       20.16       27.41     11.54 o 
  13   2   7        0.08        4.24     12.98 o 
  14   2   7       25.01       24.25     14.41 o 
  15   2   7        1.43      -12.53     12.53 o 
 -18   3   7        2.83       23.68     14.51 o 
 -17   3   7       49.06       60.42     44.64 o 
 -16   3   7       53.14       48.12     13.70 o 
 -15   3   7      196.67      181.73     27.90 o 
 -14   3   7      135.36      157.25     24.98 o 
 -13   3   7       96.92       98.41     19.27 o 
 -12   3   7       45.02       57.44     14.90 o 
 -11   3   7       32.85       31.17      9.58 o 
 -10   3   7        2.30        4.54      4.66 o 
  -9   3   7      464.99      425.74     23.22 o 
  -8   3   7     1425.53     1489.10     40.07 o 
  -7   3   7     1416.68     1310.52     43.44 o 
  -6   3   7     1976.28     1666.25    139.65 o 
  -5   3   7       63.92       83.56     15.81 o 
  -4   3   7        6.16        1.20      4.91 o 
  -3   3   7      830.56      864.32     30.37 o 
  -2   3   7      581.25      483.84     21.41 o 
  -1   3   7       31.13       13.75      8.45 o 
   0   3   7     1331.56     1045.90    175.50 o 
   1   3   7     1266.31     1183.49     29.38 o 
   2   3   7       61.67       62.94      9.33 o 
   3   3   7       14.21       23.43      5.99 o 
   4   3   7      326.21      359.54     21.08 o 
   5   3   7        1.20       34.91      9.66 o 
   6   3   7      279.30      310.42     21.92 o 
   7   3   7       71.17       73.95     14.12 o 
   8   3   7      756.24      712.94     47.53 o 
   9   3   7        5.14        0.42     10.77 o 
  10   3   7       19.23       33.62     19.43 o 
  11   3   7       43.94       18.99     16.89 o 
  12   3   7        0.55       -3.00      9.74 o 
  13   3   7       19.79       26.03     37.19 o 
  14   3   7       94.97      101.42     25.88 o 
 -16   4   7       10.57       19.54     17.85 o 
 -15   4   7       51.65       69.64     30.89 o 
 -14   4   7        9.71       55.94     26.13 o 
 -13   4   7        0.09       -0.68     14.22 o 
 -12   4   7       53.37       48.80     24.93 o 
 -11   4   7        4.28        4.01      8.24 o 
 -10   4   7       94.28       60.53     15.44 o 
  -9   4   7      160.33      148.32     21.74 o 
  -8   4   7       50.24       30.60     12.82 o 
  -7   4   7      540.26      555.98     38.64 o 
  -6   4   7      324.42      273.69     25.16 o 
  -5   4   7      592.21      665.25     95.84 o 
  -4   4   7       39.69       49.91     11.95 o 
  -3   4   7        0.43       -2.20      8.80 o 
  -2   4   7      820.67      784.71     53.23 o 
  -1   4   7        0.00        2.37     13.16 o 
   0   4   7      700.25      473.52     35.76 o 
   1   4   7       71.54       77.31     10.21 o 
   2   4   7      419.05      412.44     21.32 o 
   3   4   7       50.78       64.66     12.11 o 
   4   4   7       18.10       13.87     16.48 o 
   5   4   7      416.25      417.27     33.39 o 
   6   4   7       17.40       21.57     10.52 o 
   7   4   7      107.00      112.14     18.98 o 
   8   4   7        7.81       22.13     13.87 o 
   9   4   7        1.70      -10.46     10.46 o 
  10   4   7      132.61      139.81     24.57 o 
  11   4   7       17.30       43.26     36.08 o 
  12   4   7        3.58       12.55      9.54 o 
 -12   5   7       32.53       -4.83     18.90 o 
 -11   5   7       15.27        4.74     28.60 o 
 -10   5   7      139.92      125.74     29.67 o 
  -9   5   7       39.50       25.73     14.27 o 
  -8   5   7        3.50       -7.03     10.99 o 
  -7   5   7      117.05      104.11     29.30 o 
  -6   5   7       16.60       18.87      9.12 o 
  -5   5   7       76.10       52.31     22.15 o 
  -4   5   7      466.67      473.44     56.17 o 
  -3   5   7      103.55      129.44     30.77 o 
  -2   5   7        9.34        9.14     14.38 o 
  -1   5   7       78.79       62.41     23.41 o 
   0   5   7       52.75       58.94     22.91 o 
   1   5   7       86.01       79.69     25.96 o 
   2   5   7      112.40      147.27     33.66 o 
   3   5   7       78.00       52.68     20.04 o 
   4   5   7       70.74       74.24     25.79 o 
   5   5   7      191.48      202.67     42.62 o 
   6   5   7        1.58       -1.31     16.17 o 
   7   5   7       18.99       20.01     15.88 o 
   8   5   7        0.00      -14.85     19.83 o 
  -4   6   7       40.68        8.53     11.88 o 
  -3   6   7       92.03      112.97     33.68 o 
  -2   6   7       36.43       64.89     25.02 o 
  -1   6   7       44.33       78.50     28.38 o 
   0   6   7      238.70      246.24     47.53 o 
 -20   0   8       13.98       36.75     29.00 o 
 -18   0   8       15.65       21.56     17.51 o 
 -16   0   8      627.80      713.93     71.01 o 
 -14   0   8     2721.12     2491.20    122.51 o 
 -12   0   8     1079.94     1013.92     70.72 o 
 -10   0   8      170.26       94.49     22.43 o 
  -8   0   8     5774.87     4704.26   1377.92 o 
  -6   0   8      533.66      472.17     23.64 o 
  -4   0   8     1444.63     1543.24     41.88 o 
  -2   0   8      130.25      124.49     11.16 o 
   0   0   8      847.98      875.17     31.89 o 
   2   0   8     7221.27     7523.06    144.62 o 
   4   0   8     1190.53      841.38    656.36 o 
   6   0   8      113.93      144.76     18.75 o 
   8   0   8     2886.29     2951.18    132.57 o 
  10   0   8        0.61       -2.98     14.25 o 
  12   0   8       11.46       13.48     17.55 o 
  14   0   8       13.42       19.87     16.47 o 
  16   0   8       15.86      115.37     37.49 o 
 -20   1   8       14.44       38.99     12.10 o 
 -19   1   8       11.43        8.26     13.80 o 
 -18   1   8       11.39       15.58     11.76 o 
 -17   1   8      207.62      277.85     32.35 o 
 -16   1   8       75.14       60.18     15.30 o 
 -15   1   8      233.61      292.86     31.74 o 
 -14   1   8      198.69      207.52     24.97 o 
 -13   1   8       22.82        6.95      7.81 o 
 -12   1   8     1287.61     1233.49     56.14 o 
 -11   1   8      378.34      426.74     32.58 o 
 -10   1   8     3404.78     3250.38    205.49 o 
  -9   1   8      726.44      723.32     36.59 o 
  -8   1   8      457.08      385.96     19.31 o 
  -7   1   8      263.42      150.13     11.58 o 
  -6   1   8      485.88      578.98     20.98 o 
  -5   1   8     8337.63     8457.97    106.54 o 
  -4   1   8     3340.35     3485.04    116.92 o 
  -3   1   8     2346.61     2023.83     41.16 o 
  -2   1   8     4554.03     4191.75     47.80 o 
  -1   1   8     1517.85     1479.29     50.54 o 
   0   1   8      129.46      100.94      8.92 o 
   1   1   8      245.39      189.86     12.60 o 
   2   1   8     2894.24     3201.80     56.78 o 
   3   1   8      154.74      196.42     17.45 o 
   4   1   8     1035.62      992.62     35.07 o 
   5   1   8      462.12      550.00     34.56 o 
   6   1   8      481.20      518.27     35.82 o 
   7   1   8      166.40      149.74     20.51 o 
   8   1   8       56.85       54.92     14.38 o 
   9   1   8      374.80      347.32     33.52 o 
  10   1   8      149.77      146.40     22.83 o 
  11   1   8       56.73       55.55     16.81 o 
  12   1   8      134.45      110.85     21.53 o 
  13   1   8        0.50       -3.24     11.57 o 
  14   1   8       93.00       97.81     21.88 o 
  15   1   8       67.72       49.04     19.08 o 
  16   1   8        0.78       20.73     12.75 o 
 -19   2   8       23.15       26.41     13.83 o 
 -18   2   8        7.46       18.43     21.34 o 
 -17   2   8       34.39       30.98     14.46 o 
 -16   2   8      171.31      171.01     26.74 o 
 -15   2   8       30.60       26.15     12.58 o 
 -14   2   8      438.75      416.32     36.48 o 
 -13   2   8      203.96      187.98     37.85 o 
 -12   2   8      903.89      902.22     39.61 o 
 -11   2   8      843.32      776.68     34.50 o 
 -10   2   8     1002.68     1058.88     33.52 o 
  -9   2   8        1.08        0.97      6.39 o 
  -8   2   8      687.22      642.40     30.99 o 
  -7   2   8       17.27       17.87      7.23 o 
  -6   2   8      155.10      175.04     13.40 o 
  -5   2   8       92.68       78.82     16.66 o 
  -4   2   8     1070.66      936.12     54.15 o 
  -3   2   8     4835.10     4625.38    133.31 o 
  -2   2   8        2.79      -12.18     12.18 o 
  -1   2   8     1571.16     1589.46     77.45 o 
   0   2   8      444.30      434.37     23.00 o 
   1   2   8       51.10       59.75      7.12 o 
   2   2   8      107.01       95.36      6.94 o 
   3   2   8     1135.19     1123.50     27.98 o 
   4   2   8     1283.82     1521.87     41.90 o 
   5   2   8      213.45      205.14     18.62 o 
   6   2   8     1023.36      930.16     66.32 o 
   7   2   8      229.55      251.87     27.58 o 
   8   2   8      331.39      268.15     29.31 o 
   9   2   8       64.71       41.43     13.96 o 
  10   2   8      190.02      173.63     25.37 o 
  11   2   8       25.34       19.52     34.06 o 
  12   2   8       83.26       78.50     29.81 o 
  13   2   8       26.23       52.94     16.49 o 
  14   2   8       99.71      106.20     21.70 o 
  15   2   8       75.50       95.11     40.65 o 
 -18   3   8        1.99       10.74     11.19 o 
 -17   3   8      103.10      105.32     21.36 o 
 -16   3   8       33.66       42.16     16.23 o 
 -15   3   8      203.08      217.81     29.16 o 
 -14   3   8       10.72        8.67     11.27 o 
 -13   3   8        0.13       11.60     13.00 o 
 -12   3   8       10.10       42.69     20.68 o 
 -11   3   8      147.27      138.61     13.61 o 
 -10   3   8      635.36      585.98     25.55 o 
  -9   3   8       40.61       39.10      7.10 o 
  -8   3   8        2.54        2.20      5.61 o 
  -7   3   8       23.52       12.38     11.98 o 
  -6   3   8      412.07      373.94     41.78 o 
  -5   3   8     1213.29     1133.21     73.75 o 
  -4   3   8      807.06      742.86     30.85 o 
  -3   3   8      207.47      215.20     30.53 o 
  -2   3   8      201.39      197.32     29.63 o 
  -1   3   8      206.25      236.63     34.11 o 
   0   3   8      116.72       66.26     37.56 o 
   1   3   8      493.33      402.93     26.56 o 
   2   3   8      609.30      618.80     23.15 o 
   3   3   8      533.52      508.30     23.03 o 
   4   3   8     1093.26     1021.54     35.55 o 
   5   3   8     1063.25     1126.74     49.61 o 
   6   3   8       10.96       19.62      7.24 o 
   7   3   8      169.68      161.36     17.68 o 
   8   3   8      206.59      189.40     25.43 o 
   9   3   8        8.76       39.29     14.19 o 
  10   3   8        5.64       32.40     16.10 o 
  11   3   8       42.17       48.58     26.80 o 
  12   3   8      104.27       95.85     36.05 o 
  13   3   8       67.64       97.62     34.03 o 
 -16   4   8       14.19       47.56     26.67 o 
 -15   4   8      197.36      233.01     50.78 o 
 -14   4   8       13.21       28.45     21.00 o 
 -13   4   8       19.40        6.34     21.51 o 
 -12   4   8       36.48        8.18     15.60 o 
 -11   4   8      111.21      130.85     24.52 o 
 -10   4   8        8.68        3.80     11.68 o 
  -9   4   8        1.97       17.22     12.81 o 
  -8   4   8      286.53      299.66     28.22 o 
  -7   4   8       41.12       37.00     10.04 o 
  -6   4   8      178.89      198.64     20.56 o 
  -5   4   8       81.08       83.90     12.53 o 
  -4   4   8        5.06       37.44      8.59 o 
  -3   4   8     1684.91     1405.06     41.65 o 
  -2   4   8      201.77      141.74     25.67 o 
  -1   4   8       39.63       10.49      8.56 o 
   0   4   8      600.80      673.68     63.12 o 
   1   4   8       30.13       28.18      6.15 o 
   2   4   8      319.54      283.37     21.59 o 
   3   4   8      128.67      124.46     29.46 o 
   4   4   8       51.51       97.26     15.07 o 
   5   4   8      117.80      108.91     17.67 o 
   6   4   8       97.74      102.55     18.27 o 
   7   4   8        5.25       16.42      8.70 o 
   8   4   8       64.60       62.83     15.67 o 
   9   4   8       10.19       22.07     10.21 o 
  10   4   8        7.95       -1.66     13.61 o 
  11   4   8        3.65       39.36     15.97 o 
 -12   5   8        8.85       25.25     26.17 o 
 -11   5   8        7.06        5.12      8.52 o 
 -10   5   8       65.15       65.90     19.99 o 
  -9   5   8       30.30       33.75     10.55 o 
  -8   5   8        1.22      -12.86     12.86 o 
  -7   5   8       11.35       24.64     14.87 o 
  -6   5   8        7.33        5.72     10.18 o 
  -5   5   8       18.68       17.57     12.87 o 
  -4   5   8      130.07       99.96     27.07 o 
  -3   5   8        0.02       -9.18     11.11 o 
  -2   5   8        2.23      -15.84     15.84 o 
  -1   5   8      682.24      683.30     71.31 o 
   0   5   8        0.25        7.08     13.80 o 
   1   5   8      106.91       56.55     18.57 o 
   2   5   8      254.86      284.59     48.04 o 
   3   5   8      110.39      157.29     36.85 o 
   4   5   8       60.54       43.92     14.65 o 
   5   5   8       17.71       62.20     25.37 o 
   6   5   8       68.49       72.98     27.05 o 
   7   5   8       57.77       47.51     23.55 o 
   8   5   8        6.07       23.29     20.52 o 
 -19   0   9        5.29       -6.92     17.11 o 
 -17   0   9      106.58       87.09     28.22 o 
 -15   0   9        0.13        1.40      9.59 o 
 -13   0   9      146.07      112.60     25.37 o 
 -11   0   9      520.87      484.37     48.42 o 
  -9   0   9     2743.27     2812.26    106.12 o 
  -7   0   9      384.19      235.60     18.15 o 
  -5   0   9     2638.16     2697.27     58.94 o 
  -3   0   9     1821.73     1749.43     44.76 o 
  -1   0   9     1908.47     1653.95     46.14 o 
   1   0   9     5435.29     5606.26    121.42 o 
   3   0   9      678.05      248.11    345.53 o 
   5   0   9        4.84        1.34      6.38 o 
   7   0   9      774.08      746.72     66.24 o 
   9   0   9       26.89       24.42     17.45 o 
  11   0   9      746.34      773.33     76.89 o 
  13   0   9       23.12       29.39     21.52 o 
  15   0   9      119.35      108.54     36.04 o 
 -20   1   9        0.37        0.92     11.19 o 
 -19   1   9        0.01       13.61     12.86 o 
 -18   1   9       94.19      157.49     25.34 o 
 -17   1   9       12.99        6.79     10.41 o 
 -16   1   9       25.52       16.43      9.95 o 
 -15   1   9      460.30      419.63     37.44 o 
 -14   1   9       69.43       41.31     18.72 o 
 -13   1   9      139.72      158.86     22.29 o 
 -12   1   9      410.34      404.21     32.40 o 
 -11   1   9     1087.40     1144.78     41.09 o 
 -10   1   9      344.85      269.99     23.82 o 
  -9   1   9      511.58      492.25     24.42 o 
  -8   1   9       56.64       63.33      8.60 o 
  -7   1   9     1716.74     1632.87     38.74 o 
  -6   1   9        3.07        4.23      2.81 o 
  -5   1   9      111.39      110.76      9.71 o 
  -4   1   9      729.29      653.42     22.81 o 
  -3   1   9     2483.92     2524.29     64.99 o 
  -2   1   9      157.91      159.74      8.36 o 
  -1   1   9       60.55       75.33      6.32 o 
   0   1   9     1418.01     1349.98     31.10 o 
   1   1   9     1429.00     1354.52     35.70 o 
   2   1   9      730.64      830.90     29.24 o 
   3   1   9      490.20      528.00     24.70 o 
   4   1   9        3.37       -0.06      5.08 o 
   5   1   9     1196.30     1291.78     76.19 o 
   6   1   9       79.14       75.51     11.95 o 
   7   1   9      129.11      132.86     20.08 o 
   8   1   9      360.90      305.21     31.33 o 
   9   1   9      848.75      887.63     54.27 o 
  10   1   9      319.04      279.54     32.27 o 
  11   1   9      869.07      932.72     59.93 o 
  12   1   9       76.68       51.79     31.14 o 
  13   1   9       68.96       74.86     19.47 o 
  14   1   9        1.32        6.49     12.54 o 
  15   1   9        0.12       17.09     10.20 o 
 -19   2   9       89.95       93.27     22.14 o 
 -18   2   9       35.40       55.13     18.16 o 
 -17   2   9      211.21      186.04     27.14 o 
 -16   2   9      176.57      203.05     28.26 o 
 -15   2   9        1.20        1.38     10.44 o 
 -14   2   9        6.37       15.95      9.30 o 
 -13   2   9      343.50      339.35     30.93 o 
 -12   2   9       22.71       11.09      8.78 o 
 -11   2   9      133.88      118.69     14.22 o 
 -10   2   9       90.52       85.04     11.08 o 
  -9   2   9      778.47      659.33     33.49 o 
  -8   2   9       36.45       29.64      7.84 o 
  -7   2   9      199.71      225.19     16.51 o 
  -6   2   9       13.22        9.42      3.12 o 
  -5   2   9     1071.74     1124.25     32.58 o 
  -4   2   9      393.35      354.22     36.25 o 
  -3   2   9        0.45       -7.59     11.84 o 
  -2   2   9     1146.59     1001.16     61.00 o 
  -1   2   9      101.46       89.36      8.00 o 
   0   2   9     2468.38     2546.40     54.31 o 
   1   2   9       12.31       13.20      3.20 o 
   2   2   9      123.58      121.57      8.63 o 
   3   2   9      380.25      388.62     17.03 o 
   4   2   9       66.35       22.95     14.52 o 
   5   2   9      650.98      597.25     38.25 o 
   6   2   9      160.95      174.91     31.01 o 
   7   2   9     2533.90     2550.41     86.78 o 
   8   2   9      140.00      130.89     21.94 o 
   9   2   9       32.91       17.99      9.20 o 
  10   2   9        1.94       -0.30     20.87 o 
  11   2   9       48.52        8.58     11.11 o 
  12   2   9       32.92        3.17     12.37 o 
  13   2   9       94.57       74.02     20.66 o 
  14   2   9        1.60       -4.83     14.58 o 
 -18   3   9      213.46      200.70     31.09 o 
 -17   3   9        5.16       -1.22      9.36 o 
 -16   3   9        2.72       27.02     14.17 o 
 -15   3   9       39.59       84.51     19.27 o 
 -14   3   9      122.59      110.39     20.12 o 
 -13   3   9      254.36      227.72     27.28 o 
 -12   3   9      164.68      171.70     22.95 o 
 -11   3   9      110.30      115.67     15.03 o 
 -10   3   9       18.45       19.60      8.21 o 
  -9   3   9      421.71      383.16     25.48 o 
  -8   3   9       66.63       43.03     16.81 o 
  -7   3   9     1352.77     1320.31     80.98 o 
  -6   3   9       69.25       81.20     11.94 o 
  -5   3   9      995.04      799.04     30.02 o 
  -4   3   9       44.52       33.73      9.93 o 
  -3   3   9     1122.04     1066.67     71.12 o 
  -2   3   9      132.16      113.42     22.85 o 
  -1   3   9      510.13      500.40     49.52 o 
   0   3   9     1238.14     1211.72     77.61 o 
   1   3   9       50.14       74.30     10.43 o 
   2   3   9      227.14      176.48     17.98 o 
   3   3   9      519.86      548.14     23.65 o 
   4   3   9     1198.89     1248.22     44.67 o 
   5   3   9      122.01       88.06     11.58 o 
   6   3   9        0.02       24.80      8.58 o 
   7   3   9       26.03       41.72     14.03 o 
   8   3   9      487.45      498.22     41.88 o 
   9   3   9      267.82      314.64     35.58 o 
  10   3   9       16.72       15.62     13.92 o 
  11   3   9        0.20        2.01     14.41 o 
  12   3   9       31.70      -20.35     20.35 o 
  13   3   9       25.52       37.39     23.60 o 
 -16   4   9      220.43      214.20     51.94 o 
 -15   4   9       92.13       59.82     26.77 o 
 -14   4   9       32.00       47.94     22.29 o 
 -13   4   9       90.26      160.65     43.30 o 
 -12   4   9       21.54       23.68     12.09 o 
 -11   4   9      266.74      327.61     36.45 o 
 -10   4   9        0.18        3.31     10.43 o 
  -9   4   9      290.37      329.57     30.10 o 
  -8   4   9      287.19      283.24     26.49 o 
  -7   4   9      925.06      914.40    115.62 o 
  -6   4   9      270.87      229.17     29.42 o 
  -5   4   9      206.65      177.62     15.62 o 
  -4   4   9      194.33      117.61     38.67 o 
  -3   4   9        4.41       -0.88     12.22 o 
  -2   4   9      371.71      312.92     42.66 o 
  -1   4   9      633.44      576.10     58.51 o 
   0   4   9      908.14      793.65     70.47 o 
   1   4   9       83.88       57.49     37.61 o 
   2   4   9        3.99       11.44      5.34 o 
   3   4   9      351.37      314.86     41.82 o 
   4   4   9        2.36       -7.44      8.99 o 
   5   4   9      105.90      109.42     18.11 o 
   6   4   9       29.44       42.99     13.32 o 
   7   4   9      142.64      109.26     28.28 o 
   8   4   9       25.68       61.49     23.08 o 
   9   4   9        1.84        8.59     24.04 o 
  10   4   9        4.63       10.89     13.59 o 
  11   4   9       70.38       55.29     27.64 o 
 -12   5   9      155.75      197.93     32.74 o 
 -11   5   9       11.59       10.86     11.47 o 
 -10   5   9      137.53      188.63     30.74 o 
  -9   5   9       11.10       14.49     13.56 o 
  -8   5   9       61.77       45.46     20.20 o 
  -7   5   9       24.88       23.70     15.12 o 
  -6   5   9       17.94       26.40     18.23 o 
  -5   5   9        0.30        0.07      7.79 o 
  -4   5   9       50.45       35.13     18.22 o 
  -3   5   9      168.96      130.85     31.73 o 
  -2   5   9      764.78      626.67     68.30 o 
  -1   5   9      474.63      427.49     57.00 o 
   0   5   9       36.28       45.31     24.26 o 
   1   5   9        0.15      -15.66     15.66 o 
   2   5   9        0.56      -11.33     18.14 o 
   3   5   9       47.91       48.07     21.86 o 
   4   5   9       44.43       74.24     25.79 o 
   5   5   9       25.31       64.82     27.66 o 
   6   5   9       54.14       82.58     29.27 o 
   7   5   9       65.27       28.18     20.29 o 
 -20   0  10       98.66       88.61     30.22 o 
 -18   0  10       92.61       71.78     24.99 o 
 -16   0  10      229.10      192.84     37.04 o 
 -14   0  10      767.72      924.33     75.36 o 
 -12   0  10     2354.65     2228.02    109.25 o 
 -10   0  10       99.07      120.81     24.27 o 
  -6   0  10     6680.39     7471.66    113.26 o 
  -4   0  10       98.57       84.00     11.22 o 
  -2   0  10       53.41       46.13      8.46 o 
   0   0  10     1848.42     1850.07     53.03 o 
   2   0  10        9.16       -1.22      5.53 o 
   4   0  10     2167.06     2188.99     99.65 o 
   6   0  10      302.99      259.22     37.39 o 
   8   0  10      660.28      623.59     63.11 o 
  10   0  10     1006.76     1085.15     90.25 o 
  12   0  10       16.16        3.62     16.39 o 
  14   0  10       58.73       60.89     24.31 o 
 -20   1  10        8.57        7.58     17.52 o 
 -19   1  10        4.78       12.21     10.25 o 
 -18   1  10       42.21       27.65     17.15 o 
 -17   1  10        3.64       11.08     13.57 o 
 -16   1  10      188.20      137.31     22.95 o 
 -15   1  10      279.99      293.62     31.73 o 
 -14   1  10        0.91       14.88      8.76 o 
 -13   1  10        3.81       32.74     22.17 o 
 -12   1  10       72.69       60.84     14.35 o 
 -11   1  10       58.97       62.12     12.40 o 
 -10   1  10      999.51      913.14     44.45 o 
  -9   1  10      702.25      767.58     41.79 o 
  -8   1  10      174.93      198.84     14.58 o 
  -7   1  10      695.24      725.72     26.34 o 
  -6   1  10      607.66      588.82     23.21 o 
  -5   1  10        1.17        2.63      3.00 o 
  -4   1  10     2497.04     2657.71     57.52 o 
  -3   1  10     1052.17     1192.92     38.23 o 
  -2   1  10        0.19        5.35      3.31 o 
  -1   1  10        4.15        2.89      2.64 o 
   0   1  10     1505.91     1565.37     36.03 o 
   1   1  10      438.44      447.53     18.59 o 
   2   1  10     1028.61     1097.41     35.72 o 
   3   1  10       22.50       14.56      5.67 o 
   4   1  10      620.04      742.40     57.10 o 
   5   1  10      710.40      636.55     39.94 o 
   6   1  10     1819.36     1847.70     70.87 o 
   7   1  10       30.11       54.85     16.61 o 
   8   1  10      722.25      815.23     90.68 o 
   9   1  10      116.00       90.70     20.18 o 
  10   1  10       30.22       37.92     12.45 o 
  11   1  10      192.17      198.29     33.29 o 
  12   1  10        0.73        4.79     10.23 o 
  13   1  10       37.03       41.71     17.44 o 
  14   1  10       93.73       81.19     23.48 o 
  15   1  10       73.02       59.12     21.11 o 
 -19   2  10      115.93      112.17     22.42 o 
 -18   2  10        2.43      -10.11     10.11 o 
 -17   2  10       57.42       65.21     17.06 o 
 -16   2  10      162.24      222.78     37.85 o 
 -15   2  10      279.46      310.55     33.54 o 
 -14   2  10        1.70       -9.87      9.87 o 
 -13   2  10        1.80       18.51      8.12 o 
 -12   2  10       70.77       60.72     13.39 o 
 -11   2  10       90.56       96.83     13.43 o 
 -10   2  10       23.10       28.77      6.68 o 
  -9   2  10       49.47       40.80      7.59 o 
  -8   2  10       91.18       77.70      8.85 o 
  -7   2  10      164.15      148.64     10.57 o 
  -6   2  10     1092.49      951.09     35.97 o 
  -5   2  10      254.45      214.00     19.93 o 
  -4   2  10      367.84      355.84     37.53 o 
  -3   2  10        0.33       -4.31     10.22 o 
  -2   2  10      161.30      145.49     23.78 o 
  -1   2  10       50.12       44.27      7.36 o 
   0   2  10        7.70        7.67      6.19 o 
   1   2  10      508.57      388.11     20.00 o 
   2   2  10       96.14      112.30      8.76 o 
   3   2  10       87.86      123.81     13.34 o 
   4   2  10     1795.26     1835.15     64.63 o 
   5   2  10      607.26      666.52     41.22 o 
   6   2  10       23.93      106.68     27.00 o 
   7   2  10      358.11      365.36     45.61 o 
   8   2  10      334.51      261.40     29.82 o 
   9   2  10      245.11      211.59     28.36 o 
  10   2  10      291.22      230.91     30.29 o 
  11   2  10      123.14       78.04     19.98 o 
  12   2  10       62.29       40.69     16.31 o 
  13   2  10        0.07        9.04     15.10 o 
  14   2  10       10.51        0.29     42.99 o 
 -18   3  10       20.95       44.89     20.24 o 
 -17   3  10       39.71       55.53     13.78 o 
 -16   3  10      178.53      245.43     31.36 o 
 -15   3  10        8.39       19.33     18.03 o 
 -14   3  10        3.38        7.14      9.33 o 
 -13   3  10       56.70       73.28     32.68 o 
 -12   3  10      462.42      494.70     30.29 o 
 -11   3  10      108.30      108.45     19.87 o 
 -10   3  10       88.00       81.44     12.76 o 
  -9   3  10       41.12       24.31      6.73 o 
  -8   3  10      808.57      701.27     60.63 o 
  -7   3  10       57.06       64.12     19.61 o 
  -6   3  10      105.77       84.35      7.72 o 
  -5   3  10      125.39      132.79     26.69 o 
  -4   3  10       50.57       22.80      9.87 o 
  -3   3  10      714.92      550.47     51.83 o 
  -2   3  10       15.02      -12.27     12.27 o 
  -1   3  10        7.12       22.19     15.68 o 
   0   3  10      123.77      126.56     26.98 o 
   1   3  10      349.35      349.54     21.80 o 
   2   3  10      688.72      513.99     52.54 o 
   3   3  10     1302.80     1314.39     36.95 o 
   4   3  10        5.60       11.62      5.41 o 
   5   3  10        8.05        0.71      6.23 o 
   6   3  10      623.23      559.79     41.34 o 
   7   3  10       27.14       32.95     12.87 o 
   8   3  10      121.18       67.41     17.66 o 
   9   3  10       30.33       29.89     12.87 o 
  10   3  10       14.77       43.79     17.90 o 
  11   3  10       27.00       11.00     17.74 o 
  12   3  10       17.95       20.83     20.73 o 
 -15   4  10       36.70       62.48     30.96 o 
 -14   4  10       43.70      106.57     37.42 o 
 -13   4  10      274.47      345.24     60.03 o 
 -12   4  10        8.60       42.50     15.40 o 
 -11   4  10      367.69      385.53     39.60 o 
 -10   4  10       10.36        9.43      6.62 o 
  -9   4  10      246.38      298.05     28.03 o 
  -8   4  10      364.00      351.83     27.74 o 
  -7   4  10       47.60       59.92     11.30 o 
  -6   4  10        2.14        4.90      4.32 o 
  -5   4  10       30.96       19.04      8.15 o 
  -4   4  10      897.58      829.86     69.96 o 
  -3   4  10      365.48      342.21     45.52 o 
  -2   4  10      628.81      543.00     57.43 o 
  -1   4  10      160.17      128.45     28.32 o 
   0   4  10      400.38      356.43     47.80 o 
   1   4  10      566.52      590.21     62.60 o 
   2   4  10      972.31     1009.07     84.90 o 
   3   4  10        2.05       23.04     16.00 o 
   4   4  10       48.37       43.63     21.95 o 
   5   4  10       25.03       20.06     16.38 o 
   6   4  10       56.47       54.79     21.41 o 
   7   4  10        6.51       12.02     15.49 o 
   8   4  10       35.30       35.57     19.91 o 
   9   4  10       17.48       46.76     27.53 o 
  10   4  10        9.14       13.15     16.74 o 
 -12   5  10        0.01        8.71      9.91 o 
 -11   5  10        4.46        8.34     22.31 o 
 -10   5  10       60.81       76.78     25.19 o 
  -9   5  10        0.10       18.91     12.62 o 
  -8   5  10       24.43        6.13      7.81 o 
  -7   5  10      127.73      149.20     35.08 o 
  -6   5  10      106.44      126.20     31.60 o 
  -5   5  10       41.82       54.23     21.11 o 
  -4   5  10       61.45       42.38     17.65 o 
  -3   5  10       62.84       45.44     21.31 o 
  -2   5  10        0.44        5.35     11.66 o 
  -1   5  10        7.62       18.85     16.17 o 
   0   5  10       72.94       72.51     22.80 o 
   1   5  10      143.45      134.22     33.43 o 
   2   5  10        3.25       -5.62     11.37 o 
   3   5  10       93.11      137.76     36.99 o 
   4   5  10       15.68       16.28     15.28 o 
   5   5  10       17.96        0.85     13.98 o 
   6   5  10      300.26      352.73     60.51 o 
 -19   0  11       64.31       74.14     28.56 o 
 -17   0  11       39.13       28.67     16.62 o 
 -15   0  11       93.15       62.54     20.56 o 
 -13   0  11       12.13       30.69     16.22 o 
 -11   0  11     1005.85      976.71     70.43 o 
  -9   0  11     2582.65     2639.85    108.46 o 
  -7   0  11      189.00      173.48     16.52 o 
  -5   0  11      679.29      859.28     35.41 o 
  -3   0  11       26.66       38.48      7.43 o 
  -1   0  11     2580.67     2371.47     63.16 o 
   1   0  11      181.09       92.64    154.49 o 
   3   0  11     1675.37     1736.83     88.08 o 
   5   0  11       34.20       66.64     20.64 o 
   7   0  11      512.08      601.21     62.01 o 
   9   0  11     1476.94     1524.26    105.48 o 
  11   0  11      223.21      240.09     46.79 o 
  13   0  11       15.18       15.45     20.29 o 
 -20   1  11        9.13       -2.70     28.30 o 
 -19   1  11       33.13       23.61     18.47 o 
 -18   1  11      107.96       96.67     19.61 o 
 -17   1  11       43.07       36.36     14.02 o 
 -16   1  11        0.10       36.97     17.86 o 
 -15   1  11       34.86       40.11     11.92 o 
 -14   1  11       27.75       35.73     16.43 o 
 -13   1  11     2468.15     2468.72     85.15 o 
 -12   1  11      526.56      469.98     35.66 o 
 -11   1  11       84.30       50.04     10.80 o 
 -10   1  11      345.91      334.71     26.35 o 
  -9   1  11      159.33      160.81     17.57 o 
  -8   1  11       63.39       81.10      8.50 o 
  -7   1  11       51.96       50.23      7.42 o 
  -6   1  11      196.34      168.53     15.84 o 
  -5   1  11      551.89      662.85     29.16 o 
  -4   1  11      697.80      729.32     21.77 o 
  -3   1  11      706.94      750.26     19.10 o 
  -2   1  11      104.56      108.01      9.03 o 
  -1   1  11       55.43       91.93     10.84 o 
   0   1  11      138.25      107.94     10.30 o 
   1   1  11        0.82       16.01     10.94 o 
   2   1  11       20.55       12.05      5.24 o 
   3   1  11     1797.81     1936.77     64.37 o 
   4   1  11        3.80       41.99     12.80 o 
   5   1  11      449.03      553.88     46.37 o 
   6   1  11        3.64       19.12     10.74 o 
   7   1  11      266.09      328.50     36.92 o 
   8   1  11     1104.35     1225.28     64.64 o 
   9   1  11      220.28      231.08     30.04 o 
  10   1  11      224.46      197.34     28.25 o 
  11   1  11       54.86       36.93     16.04 o 
  12   1  11      169.96      122.54     25.17 o 
  13   1  11      128.82       91.70     31.38 o 
  14   1  11       33.27       48.94     18.21 o 
 -19   2  11       30.50       29.45     11.89 o 
 -18   2  11       49.40       26.36     16.05 o 
 -17   2  11       16.41       15.26     46.57 o 
 -16   2  11        0.14       16.05     10.18 o 
 -15   2  11      204.12      207.05     27.49 o 
 -14   2  11        3.86       -1.08     17.63 o 
 -13   2  11       73.55       41.05     11.85 o 
 -12   2  11      161.76      163.51     20.55 o 
 -11   2  11        7.69       17.76      7.26 o 
 -10   2  11       15.97        9.04      5.15 o 
  -9   2  11     1986.37     1882.57     45.42 o 
  -8   2  11       63.16       40.68      6.15 o 
  -7   2  11        1.42        7.52      3.21 o 
  -6   2  11       15.03       13.25      3.30 o 
  -5   2  11       11.49        3.65      1.36 o 
  -4   2  11      126.79       94.10     19.55 o 
  -3   2  11        5.71       -1.85      8.79 o 
  -2   2  11      375.97      307.54     15.77 o 
  -1   2  11      962.05      911.51     31.84 o 
   0   2  11     1875.99     1803.95     50.68 o 
   1   2  11      199.14      197.32      8.47 o 
   2   2  11        1.45       -2.85      4.85 o 
   3   2  11        0.02       49.61     10.69 o 
   4   2  11      996.76     1010.04     50.74 o 
   5   2  11      107.97      164.50     24.57 o 
   6   2  11      951.09      933.32     52.75 o 
   7   2  11      447.50      536.26     46.55 o 
   8   2  11       27.34       15.83     13.95 o 
   9   2  11        8.88       14.09     13.36 o 
  10   2  11        0.37      -10.54     18.97 o 
  11   2  11       71.20       85.91     22.04 o 
  12   2  11        1.32       -2.53     25.97 o 
  13   2  11       16.37       13.02     27.07 o 
 -18   3  11       21.12       30.20     24.13 o 
 -17   3  11        0.24        7.43     17.88 o 
 -16   3  11       81.78       66.63     16.83 o 
 -15   3  11       51.11       44.78     14.51 o 
 -14   3  11       58.32       60.32     15.00 o 
 -13   3  11      183.06      181.40     34.65 o 
 -12   3  11       58.26       61.71     12.25 o 
 -11   3  11      184.94      162.04     45.49 o 
 -10   3  11      634.12      622.43     32.61 o 
  -9   3  11      521.94      456.21     64.55 o 
  -8   3  11      163.61      159.54     15.80 o 
  -7   3  11      112.22      123.58     12.47 o 
  -6   3  11      949.54      614.24     35.84 o 
  -5   3  11      194.81      149.33     28.32 o 
  -4   3  11      138.51       99.44     22.54 o 
  -3   3  11        3.20      -12.13     13.89 o 
  -2   3  11      237.56      180.96     30.80 o 
  -1   3  11     1252.40     1148.48     78.68 o 
   0   3  11       26.83      -13.24     14.21 o 
   1   3  11        1.69        1.48      5.32 o 
   2   3  11      225.54      259.79     22.47 o 
   3   3  11      481.35      415.25     20.01 o 
   4   3  11       98.60      101.32     13.66 o 
   5   3  11      505.42      547.92     52.44 o 
   6   3  11      149.99      233.92     27.28 o 
   7   3  11        2.91       13.49     15.30 o 
   8   3  11       79.13      115.24     21.21 o 
   9   3  11       33.87       23.50     11.76 o 
  10   3  11        9.70       21.61     11.79 o 
  11   3  11       90.32      106.95     28.25 o 
  12   3  11        0.84      -14.43     14.43 o 
 -15   4  11        2.51        6.94     19.84 o 
 -14   4  11      245.10      296.40     56.85 o 
 -13   4  11        3.25       -7.11      9.04 o 
 -12   4  11      192.33      224.97     31.85 o 
 -11   4  11      119.84      142.01     33.08 o 
 -10   4  11       83.58       65.90     22.81 o 
  -9   4  11      335.09      357.20     49.21 o 
  -8   4  11       36.53       72.14     22.50 o 
  -7   4  11       20.49        4.21      8.48 o 
  -6   4  11      180.27      220.74     37.45 o 
  -5   4  11        4.29        3.66     13.91 o 
  -4   4  11      122.83       90.95     23.71 o 
  -3   4  11       62.21       41.73     15.26 o 
  -2   4  11      739.07      675.43     65.86 o 
  -1   4  11       29.76      -15.00     15.00 o 
   0   4  11       98.81       76.30     23.22 o 
   1   4  11      117.12      108.39     28.24 o 
   2   4  11        3.49      -11.72     14.24 o 
   3   4  11      228.29      228.32     42.05 o 
   4   4  11       49.24       30.78     16.56 o 
   5   4  11      259.51      288.62     48.41 o 
   6   4  11      347.89      292.38     51.17 o 
   7   4  11       10.21       -4.69     11.45 o 
   8   4  11      100.50      155.83     40.40 o 
   9   4  11       37.08       45.69     22.05 o 
 -11   5  11       17.60       15.45     14.33 o 
 -10   5  11       25.77       18.81     10.65 o 
  -9   5  11       55.89       33.41     18.26 o 
  -8   5  11       36.18       39.04     19.85 o 
  -7   5  11        0.10       -3.44      8.94 o 
  -6   5  11        0.85       -1.69     10.90 o 
  -5   5  11        5.09       26.36     15.71 o 
  -4   5  11       52.09      103.55     28.23 o 
  -3   5  11      185.26      202.45     41.00 o 
  -2   5  11       87.39       74.08     22.60 o 
  -1   5  11      272.17      226.46     42.16 o 
   0   5  11      319.64      381.85     55.46 o 
   1   5  11      175.05      136.80     34.38 o 
   2   5  11      121.95      142.62     36.03 o 
   3   5  11      225.88      268.57     49.70 o 
   4   5  11       18.01      -11.82     13.54 o 
   5   5  11       51.34       21.50     16.84 o 
 -20   0  12        5.73       -2.43     17.80 o 
 -18   0  12        0.83      -17.18     17.18 o 
 -16   0  12       33.31        4.71     15.11 o 
 -14   0  12     2219.40     2452.47    126.42 o 
 -12   0  12      948.43     1124.80     79.82 o 
 -10   0  12      988.17      935.90     69.52 o 
  -8   0  12       87.76       76.71     16.54 o 
  -6   0  12      758.90      709.33     34.00 o 
  -4   0  12     1448.28     1681.84     86.61 o 
  -2   0  12     1859.57     1951.77     92.52 o 
   0   0  12     2555.47     1973.52   1416.41 o 
   2   0  12      512.79      639.50     51.17 o 
   4   0  12       75.13       85.35     21.37 o 
   6   0  12       29.80       57.61     25.49 o 
   8   0  12      118.66      148.78     36.95 o 
  10   0  12       67.99       54.07     21.92 o 
  12   0  12      777.49      820.89     90.06 o 
  14   0  12       39.06       37.75     22.22 o 
 -20   1  12       36.50       74.72     20.86 o 
 -19   1  12       16.33       23.76     10.16 o 
 -18   1  12        1.90       -2.06     35.38 o 
 -17   1  12        5.22       24.03     11.72 o 
 -16   1  12     1176.21     1249.04     67.97 o 
 -15   1  12      179.12      207.36     26.71 o 
 -14   1  12        0.18       10.73      9.36 o 
 -13   1  12       24.36       23.78      8.70 o 
 -12   1  12       21.86       21.90     10.91 o 
 -11   1  12        4.01       -4.29      7.52 o 
 -10   1  12      332.26      320.57     26.11 o 
  -9   1  12      536.01      524.26     37.11 o 
  -8   1  12        0.51        1.76      4.19 o 
  -7   1  12        1.98        0.77      6.10 o 
  -6   1  12      247.96      264.47     24.13 o 
  -5   1  12       14.48        5.73      3.19 o 
  -4   1  12       10.51        4.96      3.50 o 
  -3   1  12       60.47       62.18      7.35 o 
  -2   1  12       72.85       65.08      7.91 o 
  -1   1  12      568.52      631.52     24.58 o 
   0   1  12     1095.83     1107.53     30.96 o 
   1   1  12       16.74       32.74      7.83 o 
   2   1  12      479.83      486.00     25.35 o 
   3   1  12        0.66       -0.50      7.81 o 
   4   1  12      548.90      538.64     30.60 o 
   5   1  12       63.56       35.69     14.69 o 
   6   1  12       60.80      102.67     19.76 o 
   7   1  12        1.91       68.97     18.31 o 
   8   1  12      551.87      507.00     43.11 o 
   9   1  12      115.16      140.63     25.47 o 
  10   1  12       86.27      101.74     21.50 o 
  11   1  12       34.61       54.94     18.50 o 
  12   1  12       51.63       28.12     14.00 o 
  13   1  12        4.60       -0.39     22.06 o 
 -19   2  12        1.00      -14.96     57.81 o 
 -18   2  12      102.98       98.16     23.77 o 
 -17   2  12       30.83       18.38     11.47 o 
 -16   2  12      321.11      350.58     36.33 o 
 -15   2  12       93.64       94.67     19.55 o 
 -14   2  12      199.62      206.98     25.31 o 
 -13   2  12       36.81       45.47     13.95 o 
 -12   2  12      532.10      471.74     24.31 o 
 -11   2  12       54.60       59.08     13.39 o 
 -10   2  12       97.47      108.23     26.23 o 
  -9   2  12      131.59      154.87     14.07 o 
  -8   2  12      376.37      370.25     18.41 o 
  -7   2  12     1214.66     1149.66     29.65 o 
  -6   2  12     1190.02     1106.39     25.96 o 
  -5   2  12       97.55       66.84      8.75 o 
  -4   2  12       90.69       48.50      4.56 o 
  -3   2  12       59.90       46.89      6.34 o 
  -2   2  12      283.29      260.21     16.81 o 
  -1   2  12      870.06      874.47     40.10 o 
   0   2  12       12.87       11.65     11.56 o 
   1   2  12      477.02      485.41     25.63 o 
   2   2  12      123.03      102.08     11.75 o 
   3   2  12      231.32      275.70     26.39 o 
   4   2  12        1.02       17.36     10.70 o 
   5   2  12        2.67       26.57     12.39 o 
   6   2  12      568.42      560.91     42.63 o 
   7   2  12      107.18      101.97     20.27 o 
   8   2  12      206.40      237.50     30.56 o 
   9   2  12       33.29       59.22     20.91 o 
  10   2  12       26.40       24.25     16.11 o 
  11   2  12       69.02      117.49     24.70 o 
  12   2  12        1.48       17.62     44.82 o 
  13   2  12      124.20      162.46     30.15 o 
 -18   3  12       94.44      124.47     38.18 o 
 -17   3  12      166.54      192.67     46.60 o 
 -16   3  12      195.09      259.82     55.33 o 
 -15   3  12        2.23       10.07     15.32 o 
 -14   3  12      183.80      187.75     24.05 o 
 -13   3  12       76.86       75.10     11.92 o 
 -12   3  12      114.44       87.42     15.48 o 
 -11   3  12        6.94        3.92      5.07 o 
 -10   3  12      378.07      328.50     22.34 o 
  -9   3  12      879.50      892.82     69.08 o 
  -8   3  12       90.10       59.80      9.83 o 
  -7   3  12     1241.94      889.85     78.37 o 
  -6   3  12      220.95      271.71     38.88 o 
  -5   3  12        6.01       -8.21     12.43 o 
  -4   3  12      435.73      319.88     41.52 o 
  -3   3  12       76.12       50.26     16.44 o 
  -2   3  12       70.50       56.41     16.64 o 
  -1   3  12       25.64       21.07     13.77 o 
   0   3  12      417.15      428.56     50.05 o 
   1   3  12      113.59      110.09     27.53 o 
   2   3  12      221.50      215.17     20.81 o 
   3   3  12       70.99       88.92     11.75 o 
   4   3  12       56.95       94.66     35.80 o 
   5   3  12      158.66      174.66     22.87 o 
   6   3  12        1.47       20.07     10.80 o 
   7   3  12       22.18       53.75     16.17 o 
   8   3  12       10.76       23.45     13.97 o 
   9   3  12       32.60       11.94     22.45 o 
  10   3  12      135.63      131.25     25.59 o 
  11   3  12       23.92       29.01     16.50 o 
 -15   4  12       23.76       76.27     32.41 o 
 -14   4  12        3.30      -15.32     19.22 o 
 -13   4  12       35.97       42.18     13.86 o 
 -12   4  12      127.70      105.75     21.65 o 
 -11   4  12       60.60       68.57     23.68 o 
 -10   4  12        9.05        9.73     10.15 o 
  -9   4  12      132.80      138.56     31.36 o 
  -8   4  12       34.17       30.35     16.68 o 
  -7   4  12      370.58      277.70     42.76 o 
  -6   4  12       30.48       42.91     18.03 o 
  -5   4  12       52.52       59.28     21.41 o 
  -4   4  12       30.27        7.09     10.32 o 
  -3   4  12       10.80       -6.23     12.47 o 
  -2   4  12      342.87      228.10     38.07 o 
  -1   4  12        0.53       -9.66     13.06 o 
   0   4  12      133.58      114.94     30.84 o 
   1   4  12      664.88      696.12     70.21 o 
   2   4  12        0.30        0.77      9.34 o 
   3   4  12      296.34      387.28     56.22 o 
   4   4  12       92.00       97.39     28.86 o 
   5   4  12       24.68       18.62     22.46 o 
   6   4  12      316.02      340.98     54.80 o 
   7   4  12       64.69       90.22     31.00 o 
   8   4  12        6.81       31.21     22.02 o 
 -11   5  12      115.31       94.02     29.07 o 
 -10   5  12       43.92       15.46     11.07 o 
  -9   5  12       51.90       53.86     21.72 o 
  -8   5  12       11.82       28.27     18.41 o 
  -7   5  12        5.90       21.95     12.58 o 
  -6   5  12        0.07      -13.72     13.72 o 
  -5   5  12      142.62      102.06     28.32 o 
  -4   5  12       13.15        3.24     10.29 o 
  -3   5  12       52.45       30.86     14.68 o 
  -2   5  12       76.06       62.61     24.67 o 
  -1   5  12      444.64      415.39     57.85 o 
   0   5  12        8.29        7.01     10.65 o 
   1   5  12        3.86       -4.71     14.30 o 
   2   5  12        5.41      -15.63     16.12 o 
   3   5  12        9.57        2.04     12.29 o 
   4   5  12        0.97       -3.96     11.76 o 
 -19   0  13        3.76      -12.42     12.44 o 
 -17   0  13       69.50       93.34     28.40 o 
 -15   0  13      288.78      312.05     47.16 o 
 -13   0  13     1065.97     1190.56     86.42 o 
 -11   0  13      239.20      196.68     32.11 o 
  -9   0  13        0.03       12.35     10.63 o 
  -7   0  13     3291.59     1239.53   1663.01 o 
  -5   0  13       73.12       50.62     10.70 o 
  -3   0  13        8.13        2.31      5.85 o 
  -1   0  13      570.83      569.05     45.59 o 
   1   0  13     3305.35     3609.09    123.53 o 
   3   0  13       55.52       87.80     22.69 o 
   5   0  13       73.64       53.57     19.41 o 
   7   0  13      837.22      926.39     84.13 o 
   9   0  13       21.23        1.77     13.09 o 
  11   0  13      250.61      264.91     50.16 o 
  13   0  13      129.82      131.76     39.94 o 
 -20   1  13        0.02      -13.48     21.36 o 
 -19   1  13      144.02      194.44     30.58 o 
 -18   1  13        3.09      -13.79     13.79 o 
 -17   1  13       73.57       94.84     20.54 o 
 -16   1  13        0.29       13.07     10.93 o 
 -15   1  13       21.35       23.65     12.71 o 
 -14   1  13       25.12       18.77      9.42 o 
 -13   1  13        8.02       -0.53      8.13 o 
 -12   1  13       65.95       63.25     18.62 o 
 -11   1  13      466.99      377.22     30.03 o 
 -10   1  13      251.92      240.70     49.26 o 
  -9   1  13      336.70      314.90     25.76 o 
  -8   1  13      141.59      112.84     12.18 o 
  -7   1  13       13.52        8.40      4.09 o 
  -6   1  13     1113.33     1193.27     93.86 o 
  -5   1  13      107.32       93.93      8.92 o 
  -4   1  13      362.33      316.04     16.62 o 
  -3   1  13     2318.25     2344.12    103.64 o 
  -2   1  13        0.01        0.53      3.65 o 
  -1   1  13       19.67       15.23      5.02 o 
   0   1  13       55.42       36.62      7.00 o 
   1   1  13      311.96      337.96     63.70 o 
   2   1  13      287.91      286.19     26.26 o 
   3   1  13       11.56        5.39      7.74 o 
   4   1  13       16.91       28.40     16.00 o 
   5   1  13     1323.54     1323.86     62.73 o 
   6   1  13       89.77       70.50     23.66 o 
   7   1  13      256.35      259.77     31.05 o 
   8   1  13        0.68       -7.26     10.98 o 
   9   1  13      457.94      486.56     45.70 o 
  10   1  13        0.10       12.22     10.82 o 
  11   1  13        0.79       -0.50     14.65 o 
  12   1  13        2.62       -5.37     14.00 o 
  13   1  13        4.24       25.50     15.85 o 
 -19   2  13       60.09       25.35     13.14 o 
 -18   2  13       77.32      118.27     24.50 o 
 -17   2  13      296.17      369.00     38.43 o 
 -16   2  13      128.25      194.79     38.74 o 
 -15   2  13      183.98      190.24     26.87 o 
 -14   2  13        5.11       -2.21     17.49 o 
 -13   2  13      551.24      589.92     40.47 o 
 -12   2  13       30.99       33.94      7.68 o 
 -11   2  13      391.48      436.34     30.34 o 
 -10   2  13       23.70       13.92      4.56 o 
  -9   2  13        9.67        5.39      4.60 o 
  -8   2  13       27.77       24.90      5.36 o 
  -7   2  13      401.22      373.14     17.05 o 
  -6   2  13       64.00       58.33      6.39 o 
  -5   2  13       61.62       62.41      6.07 o 
  -4   2  13       29.26       23.39      5.92 o 
  -3   2  13      162.50      150.29     12.87 o 
  -2   2  13       92.61       75.27     10.62 o 
  -1   2  13      142.16      197.20     17.52 o 
   0   2  13        0.72        6.55      7.88 o 
   1   2  13     1182.92     1214.39     42.92 o 
   2   2  13        0.02        5.98      4.79 o 
   3   2  13      639.63      600.73     39.48 o 
   4   2  13      183.55      159.77     21.43 o 
   5   2  13       98.00      130.89     32.52 o 
   6   2  13      198.68      239.70     29.32 o 
   7   2  13        0.38        6.94     10.81 o 
   8   2  13       93.99      129.60     24.19 o 
   9   2  13      145.35      134.70     23.70 o 
  10   2  13        2.99        1.67     13.22 o 
  11   2  13        4.01       27.86     21.25 o 
  12   2  13       32.15       28.85     21.55 o 
 -17   3  13       86.60      117.48     39.06 o 
 -16   3  13      138.10      121.49     38.06 o 
 -15   3  13        6.82       27.33     18.96 o 
 -14   3  13      168.97      170.19     40.74 o 
 -13   3  13      143.79      143.23     23.30 o 
 -12   3  13       88.70       89.55     17.43 o 
 -11   3  13      260.14      260.08     21.29 o 
 -10   3  13      253.30      193.35     47.67 o 
  -9   3  13      956.42      723.69     65.90 o 
  -8   3  13      103.27       82.54     19.02 o 
  -7   3  13      123.71      111.46     26.11 o 
  -6   3  13      286.39      221.96     36.17 o 
  -5   3  13       71.10       50.70     18.57 o 
  -4   3  13       48.81       25.51     13.52 o 
  -3   3  13      255.69      202.76     33.97 o 
  -2   3  13       10.69        0.58     11.64 o 
  -1   3  13        5.63        4.03      9.46 o 
   0   3  13        1.76        8.12     14.15 o 
   1   3  13       36.58       21.81     15.64 o 
   2   3  13       59.68       68.08     22.58 o 
   3   3  13       22.92       18.80      7.77 o 
   4   3  13      675.89      743.98     49.98 o 
   5   3  13      348.84      396.92     35.19 o 
   6   3  13        7.62       14.86     11.58 o 
   7   3  13        0.44       -1.00      8.81 o 
   8   3  13       11.44        3.26     11.59 o 
   9   3  13        6.00       17.86     22.63 o 
  10   3  13      176.22      160.82     28.35 o 
 -15   4  13      212.63      151.12     46.04 o 
 -14   4  13       63.49       74.51     20.48 o 
 -13   4  13        0.13       10.01     10.85 o 
 -12   4  13      161.50      199.60     38.63 o 
 -11   4  13       19.13        9.23     10.67 o 
 -10   4  13      320.89      358.36     50.06 o 
  -9   4  13      159.86      206.98     37.58 o 
  -8   4  13      123.93      123.07     29.91 o 
  -7   4  13      161.75      140.80     31.43 o 
  -6   4  13       67.62       27.79     14.10 o 
  -5   4  13      310.34      224.62     38.25 o 
  -4   4  13      141.94       88.82     22.38 o 
  -3   4  13       16.17        0.57     15.83 o 
  -2   4  13      144.52      115.54     27.13 o 
  -1   4  13        6.53      -13.78     13.84 o 
   0   4  13      118.96      125.67     30.95 o 
   1   4  13      119.14       97.39     27.42 o 
   2   4  13       41.56       56.05     23.28 o 
   3   4  13      195.16      216.69     42.96 o 
   4   4  13      101.40      104.22     31.48 o 
   5   4  13        0.61      -17.48     17.48 o 
   6   4  13       59.28       92.96     29.92 o 
   7   4  13        0.08       16.16     13.16 o 
   8   4  13      173.19      247.38     51.46 o 
 -10   5  13        0.69       -5.92     10.27 o 
  -9   5  13       10.85       52.08     21.64 o 
  -8   5  13       14.70       20.02     15.19 o 
  -7   5  13       57.40       74.97     26.55 o 
  -6   5  13       63.50       39.80     17.49 o 
  -5   5  13       16.02       -1.27      9.02 o 
  -4   5  13      122.27      141.87     33.83 o 
  -3   5  13       45.96       23.34     15.98 o 
  -2   5  13       87.18       94.81     28.48 o 
  -1   5  13        0.77        9.54     12.09 o 
   0   5  13        2.40       19.20     17.65 o 
   1   5  13        0.17      -12.00     15.06 o 
   2   5  13      119.53      152.11     39.53 o 
   3   5  13       32.17       72.33     27.99 o 
 -20   0  14       64.27       53.81     26.54 o 
 -18   0  14      330.97      361.55     56.53 o 
 -16   0  14        4.13      -16.06     17.81 o 
 -14   0  14      730.94      789.21     74.75 o 
 -12   0  14      915.76     1013.48     78.33 o 
  -8   0  14      118.71      132.87     22.95 o 
  -6   0  14      107.99       34.69     43.97 o 
  -4   0  14        8.09        0.68      5.26 o 
  -2   0  14     5630.63     6301.62    160.66 o 
   0   0  14      106.19      180.71     27.97 o 
   2   0  14      963.75     1101.67     72.73 o 
   4   0  14     1075.69     1069.70     75.60 o 
   6   0  14      248.78      242.54     44.01 o 
   8   0  14      105.05      122.45     33.25 o 
  10   0  14        1.69        7.61     14.77 o 
  12   0  14       98.74      124.41     39.05 o 
 -20   1  14        5.25        8.77     22.56 o 
 -19   1  14       11.64        6.44     22.48 o 
 -18   1  14       28.15       19.51     13.23 o 
 -17   1  14      193.65      231.19     47.85 o 
 -16   1  14        2.32        4.94      9.38 o 
 -15   1  14       45.28       53.88     16.86 o 
 -14   1  14      621.96      621.32     45.82 o 
 -13   1  14       13.53        9.51      7.39 o 
 -12   1  14      532.58      537.86     39.86 o 
 -11   1  14      257.51      296.41     21.73 o 
 -10   1  14      468.92      465.74     32.93 o 
  -9   1  14      746.04      740.65     39.77 o 
  -8   1  14      957.10     1027.35     56.15 o 
  -7   1  14       57.82       61.78     11.74 o 
  -6   1  14      369.10      414.76     23.86 o 
  -5   1  14      692.44      635.78     22.94 o 
  -4   1  14      394.37      381.86     15.82 o 
  -3   1  14        2.64       15.31      5.24 o 
  -2   1  14     1745.97     1929.39     95.28 o 
  -1   1  14       23.64        2.06      6.91 o 
   0   1  14     1172.16     1200.95     63.93 o 
   1   1  14       59.51       66.89     12.66 o 
   2   1  14       83.41       98.06     16.18 o 
   3   1  14       62.14       74.92     14.63 o 
   4   1  14        3.50       49.91     15.81 o 
   5   1  14      232.51      217.75     27.09 o 
   6   1  14       39.44       74.90     17.94 o 
   7   1  14        4.55        2.28     12.61 o 
   8   1  14       87.29      110.95     22.10 o 
   9   1  14        4.96       19.25     11.96 o 
  10   1  14       13.50       11.61     10.30 o 
  11   1  14      196.33      150.57     28.67 o 
  12   1  14       21.94        1.29     36.71 o 
 -19   2  14       94.10       46.70     47.22 o 
 -18   2  14      268.36      350.05     64.61 o 
 -17   2  14       21.06       47.42     14.61 o 
 -16   2  14       11.86        5.85     12.97 o 
 -15   2  14      325.91      338.28     33.87 o 
 -14   2  14       53.75       61.78     14.86 o 
 -13   2  14      512.51      512.00     31.92 o 
 -12   2  14       47.36       24.20      8.55 o 
 -11   2  14      384.60      350.95     27.36 o 
 -10   2  14     1221.56     1261.07     48.53 o 
  -9   2  14       32.85       46.94      7.51 o 
  -8   2  14      454.01      488.96     21.53 o 
  -7   2  14       19.37       19.19      4.88 o 
  -6   2  14      570.24      501.03     15.84 o 
  -5   2  14        0.21        5.22      4.71 o 
  -4   2  14        0.27       -3.44     11.43 o 
  -3   2  14      187.35      197.75     16.29 o 
  -2   2  14     1055.08     1103.02     88.44 o 
  -1   2  14      160.26      179.60     18.05 o 
   0   2  14      672.72      677.39     36.16 o 
   1   2  14      220.33      234.32     15.27 o 
   2   2  14       61.02       36.66     21.77 o 
   3   2  14        1.04        9.13      5.30 o 
   4   2  14      965.64      861.39     40.75 o 
   5   2  14      554.22      685.71     47.72 o 
   6   2  14      143.53      101.78     20.24 o 
   7   2  14        0.19        6.43     10.48 o 
   8   2  14       24.22       24.24     13.41 o 
   9   2  14        1.09       16.79     11.89 o 
  10   2  14       36.98       30.53     16.05 o 
  11   2  14        0.70       19.51     12.00 o 
 -17   3  14       34.13       26.50     18.95 o 
 -16   3  14        4.11       24.39     18.90 o 
 -15   3  14       57.54       91.14     34.36 o 
 -14   3  14      287.58      287.06     34.35 o 
 -13   3  14       34.34       46.71     14.91 o 
 -12   3  14       86.98       66.24     22.16 o 
 -11   3  14      119.82      148.65     32.50 o 
 -10   3  14        0.23        4.76      9.82 o 
  -9   3  14       90.79       82.96     22.11 o 
  -8   3  14      251.80      236.45     38.58 o 
  -7   3  14       30.53       39.50     16.80 o 
  -6   3  14     1096.50     1024.59     76.70 o 
  -5   3  14      250.57      146.44     31.10 o 
  -4   3  14       48.24       32.46     14.40 o 
  -3   3  14        0.02       -9.38     12.00 o 
  -2   3  14      230.76      133.89     30.05 o 
  -1   3  14      214.01      177.04     34.13 o 
   0   3  14       74.54       19.37     12.47 o 
   1   3  14       99.94      149.20     33.13 o 
   2   3  14      232.75      202.67     38.03 o 
   3   3  14       40.56       75.18     15.26 o 
   4   3  14       73.86       69.16     28.02 o 
   5   3  14        3.50       14.86      8.45 o 
   6   3  14        2.23       -1.80     10.13 o 
   7   3  14      387.10      387.24     38.96 o 
   8   3  14       13.94       42.63     15.61 o 
   9   3  14        3.73        5.08     12.34 o 
 -14   4  14        2.36       29.38     14.55 o 
 -13   4  14      239.89      301.03     37.27 o 
 -12   4  14      104.60       69.40     25.80 o 
 -11   4  14      111.65       60.18     21.40 o 
 -10   4  14      119.98      125.51     29.47 o 
  -9   4  14       44.00       41.68     19.90 o 
  -8   4  14       73.89       84.70     24.99 o 
  -7   4  14       90.28       59.64     21.00 o 
  -6   4  14        0.44      -10.91     10.91 o 
  -5   4  14      286.44      294.08     45.22 o 
  -4   4  14       11.57       10.34      9.46 o 
  -3   4  14      145.25      118.77     28.79 o 
  -2   4  14       10.54       -6.53     12.07 o 
  -1   4  14        2.52      -10.86     11.09 o 
   0   4  14      200.76      169.46     36.12 o 
   1   4  14        0.74       -9.89     11.32 o 
   2   4  14        1.12      -10.71     16.77 o 
   3   4  14        3.13       39.06     20.25 o 
   4   4  14      156.77      157.57     37.14 o 
   5   4  14      165.14      155.66     38.92 o 
   6   4  14       13.44       55.94     24.00 o 
   7   4  14        5.21        3.18     11.79 o 
  -9   5  14       92.22       93.56     25.68 o 
  -8   5  14       28.56       48.54     20.74 o 
  -7   5  14       11.59       10.17     10.90 o 
  -6   5  14       11.92       18.53     13.78 o 
  -5   5  14       75.15       56.69     22.78 o 
  -4   5  14        9.24       10.08     11.53 o 
  -3   5  14      157.51      130.58     34.30 o 
  -2   5  14        2.14        8.95     12.43 o 
  -1   5  14       65.30       76.40     27.74 o 
   0   5  14       13.30       16.45     11.45 o 
   1   5  14       74.20       45.89     24.04 o 
   2   5  14      146.30      126.35     35.94 o 
 -19   0  15       76.88      108.71     35.67 o 
 -17   0  15        5.43      -11.06     15.78 o 
 -15   0  15     1547.41     1818.13    118.49 o 
 -13   0  15      399.76      450.40     55.71 o 
 -11   0  15       47.38       16.13     11.62 o 
  -9   0  15     1495.59     1568.21     59.91 o 
  -7   0  15      304.12      267.92     32.39 o 
  -5   0  15     2483.61     1558.38    975.67 o 
  -3   0  15      127.61      190.72     28.83 o 
  -1   0  15      698.07      696.40     41.70 o 
   1   0  15     1489.05     1566.87     86.11 o 
   3   0  15        0.34        4.67     15.44 o 
   5   0  15      583.90      669.82     64.49 o 
   7   0  15        0.96       15.83     14.63 o 
   9   0  15      122.30       97.17     30.10 o 
  11   0  15       31.87       50.68     28.82 o 
 -20   1  15        2.18       11.42     23.18 o 
 -19   1  15       11.12       17.30     14.25 o 
 -18   1  15       42.52       87.50     20.01 o 
 -17   1  15      298.30      326.44     36.64 o 
 -16   1  15        4.06       -9.05      9.05 o 
 -15   1  15      268.99      299.24     33.04 o 
 -14   1  15      436.62      393.32     36.75 o 
 -13   1  15       34.77       41.35     12.85 o 
 -12   1  15       19.30       -2.80     11.73 o 
 -11   1  15       22.57       24.83     12.53 o 
 -10   1  15      180.50      162.29     20.04 o 
  -9   1  15       76.19       27.25     15.82 o 
  -8   1  15      134.96      137.73     17.53 o 
  -7   1  15      602.82      596.52     47.24 o 
  -6   1  15       39.34       46.06      7.57 o 
  -5   1  15      309.03      331.85     36.89 o 
  -4   1  15       85.34      102.34     11.33 o 
  -3   1  15     1929.47     2008.17     48.85 o 
  -2   1  15        0.82       -2.98      4.85 o 
  -1   1  15      277.18      257.56     22.17 o 
   0   1  15        0.67       -2.04      7.25 o 
   1   1  15     1783.59     1982.42    126.08 o 
   2   1  15        2.47        3.56      5.77 o 
   3   1  15       19.44       19.31     10.25 o 
   4   1  15      641.03      647.14     43.23 o 
   5   1  15        0.22        2.58     15.05 o 
   6   1  15      105.29       96.10     19.65 o 
   7   1  15      269.40      305.87     51.54 o 
   8   1  15       63.73       35.48     14.10 o 
   9   1  15       58.77       93.75     32.40 o 
  10   1  15       10.99       20.00     17.77 o 
  11   1  15       78.53      120.04     27.27 o 
 -19   2  15      125.58      152.46     42.45 o 
 -18   2  15       10.55       54.98     16.24 o 
 -17   2  15       72.28       75.77     17.76 o 
 -16   2  15      204.98      212.97     27.91 o 
 -15   2  15      174.88      135.64     21.53 o 
 -14   2  15        2.70       12.61     10.10 o 
 -13   2  15       12.13       -3.25      6.46 o 
 -12   2  15        2.63        1.10      7.34 o 
 -11   2  15        5.63        5.83      6.75 o 
 -10   2  15       36.36       29.66      6.93 o 
  -9   2  15      833.93      718.94     29.77 o 
  -8   2  15       93.39       97.31     10.06 o 
  -7   2  15      136.92      152.70     11.59 o 
  -6   2  15        4.17        3.76      2.92 o 
  -5   2  15      145.88      114.24     13.39 o 
  -4   2  15      142.09      139.18     14.82 o 
  -3   2  15     1944.35     1770.96    133.51 o 
  -2   2  15       92.44      107.16     18.28 o 
  -1   2  15       55.21       33.27     20.63 o 
   0   2  15      117.15      106.28     16.88 o 
   1   2  15      888.91      856.76     45.31 o 
   2   2  15      257.50      255.59     33.50 o 
   3   2  15      347.97      352.31     28.70 o 
   4   2  15       16.37       54.52     10.48 o 
   5   2  15       10.15       14.78     14.20 o 
   6   2  15        8.67       12.39     10.79 o 
   7   2  15        0.14        7.83     10.55 o 
   8   2  15       59.99       59.21     21.32 o 
   9   2  15       10.18       22.94     13.71 o 
  10   2  15       10.49       10.95     16.23 o 
 -17   3  15      180.93      286.47     57.52 o 
 -16   3  15      260.76      250.56     54.18 o 
 -15   3  15       81.99       57.81     22.61 o 
 -14   3  15      176.68      129.93     41.03 o 
 -13   3  15       19.71       22.42     14.52 o 
 -12   3  15       12.01        3.62     11.06 o 
 -11   3  15      689.34      701.32     68.93 o 
 -10   3  15       98.77       87.35     26.00 o 
  -9   3  15      125.55      167.40     32.00 o 
  -8   3  15        9.42       28.10     13.35 o 
  -7   3  15      708.45      631.15     61.50 o 
  -6   3  15       77.23       58.37     20.85 o 
  -5   3  15      127.66       84.02     22.10 o 
  -4   3  15       99.58       47.74     17.20 o 
  -3   3  15      172.43      163.60     33.22 o 
  -2   3  15       59.84       47.76     18.14 o 
  -1   3  15      245.76      201.66     35.86 o 
   0   3  15       23.72       28.31     13.72 o 
   1   3  15      112.12       90.80     28.65 o 
   2   3  15      123.34      128.09     33.70 o 
   3   3  15        1.33       -3.95     10.87 o 
   4   3  15      519.61      592.66     48.06 o 
   5   3  15        2.72      -10.41     25.73 o 
   6   3  15        0.02       10.59     16.85 o 
   7   3  15       25.01       10.59     11.72 o 
   8   3  15       12.17       29.33     20.25 o 
   9   3  15        5.05       13.22     19.69 o 
 -14   4  15       53.00       24.97     12.79 o 
 -13   4  15       99.67       65.78     22.99 o 
 -12   4  15        1.25       20.53      9.04 o 
 -11   4  15       12.35       38.56     17.69 o 
 -10   4  15      119.97       76.64     23.96 o 
  -9   4  15       57.01       68.08     23.55 o 
  -8   4  15      290.44      291.79     45.78 o 
  -7   4  15        5.06      -15.58     15.58 o 
  -6   4  15        2.79      -14.33     14.33 o 
  -5   4  15       32.94       37.51     15.31 o 
  -4   4  15       19.82        6.89     10.18 o 
  -3   4  15      172.66      131.58     31.92 o 
  -2   4  15       13.46        3.16      8.54 o 
  -1   4  15        4.98      -16.76     16.76 o 
   0   4  15       40.58       38.62     19.02 o 
   1   4  15      100.05       82.20     26.25 o 
   2   4  15      116.02      126.35     32.25 o 
   3   4  15      151.25      151.87     38.18 o 
   4   4  15       30.85       39.98     21.63 o 
   5   4  15       57.18       48.12     21.62 o 
   6   4  15       23.73      -21.62     21.62 o 
  -8   5  15       49.64       77.11     27.71 o 
  -7   5  15        0.42       26.16     16.68 o 
  -6   5  15       52.56        6.27     11.55 o 
  -5   5  15       12.44       11.81      8.05 o 
  -4   5  15        5.87       26.01     16.65 o 
  -3   5  15        4.96      -15.63     15.63 o 
  -2   5  15      380.00      292.56     50.06 o 
  -1   5  15      170.71      157.98     37.66 o 
   0   5  15        2.00       42.47     20.79 o 
 -20   0  16       14.10       11.18     23.77 o 
 -18   0  16      563.32      688.08     80.08 o 
 -16   0  16      173.67      266.89     48.22 o 
 -14   0  16       14.05       38.04     18.23 o 
 -12   0  16      436.19      421.71     52.13 o 
 -10   0  16       60.66       29.34     14.44 o 
  -8   0  16      226.17      223.09     31.42 o 
  -6   0  16     5489.42     6081.05    166.77 o 
  -4   0  16      322.97      299.03     34.76 o 
  -2   0  16       10.31        3.17     12.41 o 
   0   0  16       54.26       70.32     21.49 o 
   2   0  16      175.40      203.38     34.04 o 
   4   0  16       72.05       75.30     25.14 o 
   6   0  16      596.93      588.96     64.93 o 
   8   0  16       40.48       58.96     26.79 o 
  10   0  16       69.33       93.30     35.05 o 
 -19   1  16        9.61       29.04     21.02 o 
 -18   1  16       73.90       92.02     21.58 o 
 -17   1  16        2.84       49.35     17.13 o 
 -16   1  16       69.15       48.10     13.82 o 
 -15   1  16      102.79       81.66     17.95 o 
 -14   1  16      415.73      455.96     40.04 o 
 -13   1  16      174.20      177.43     25.23 o 
 -12   1  16        7.36       25.28      9.01 o 
 -11   1  16       72.77       63.53     10.67 o 
 -10   1  16       16.71        8.07     21.22 o 
  -9   1  16      350.31      413.64     25.69 o 
  -8   1  16      602.88      284.98    254.37 o 
  -7   1  16      124.53      148.04     18.75 o 
  -6   1  16      190.06      210.04     15.95 o 
  -5   1  16       77.17      102.82     20.51 o 
  -4   1  16      871.31      964.14     40.69 o 
  -3   1  16      376.13      430.74     27.83 o 
  -2   1  16     1807.06     1977.16    153.10 o 
  -1   1  16      256.84      255.07     22.65 o 
   0   1  16       86.04      102.19     24.55 o 
   1   1  16      215.75      221.81     19.53 o 
   2   1  16        0.03       -8.83      8.83 o 
   3   1  16       10.62       27.08     10.88 o 
   4   1  16     1126.06     1125.16    111.22 o 
   5   1  16       28.79       39.20     13.92 o 
   6   1  16       85.10       87.55     19.05 o 
   7   1  16      123.67      151.91     26.39 o 
   8   1  16       66.27       76.44     19.64 o 
   9   1  16        3.32       19.96     12.22 o 
  10   1  16        0.00        5.86     21.83 o 
 -18   2  16        9.71       52.28     24.86 o 
 -17   2  16      156.28      124.47     27.47 o 
 -16   2  16      143.96      184.44     27.48 o 
 -15   2  16        8.72       30.27     11.71 o 
 -14   2  16       17.09        2.52      6.84 o 
 -13   2  16       14.97        6.22      7.00 o 
 -12   2  16       11.31       14.66      6.40 o 
 -11   2  16      643.57      672.92     38.67 o 
 -10   2  16       65.39       40.79     10.12 o 
  -9   2  16      150.88      118.21     11.86 o 
  -8   2  16      999.84     1013.61     40.03 o 
  -7   2  16      117.68       99.52      8.23 o 
  -6   2  16      548.52      511.56     21.97 o 
  -5   2  16       45.59       43.09      8.05 o 
  -4   2  16       40.83       21.05      6.83 o 
  -3   2  16      161.15      129.07     15.66 o 
  -2   2  16      220.98      197.05     20.04 o 
  -1   2  16        1.02        5.29      8.30 o 
   0   2  16      794.38      663.28     53.27 o 
   1   2  16       25.94       28.67      7.28 o 
   2   2  16        2.03       -1.70      5.65 o 
   3   2  16        6.19       12.86      8.41 o 
   4   2  16      116.63      150.16     25.77 o 
   5   2  16      284.27      258.02     23.18 o 
   6   2  16       47.21       26.98     11.00 o 
   7   2  16       35.07       15.28     24.60 o 
   8   2  16        1.94        6.80     12.54 o 
   9   2  16        4.82       32.43     16.55 o 
  10   2  16        0.51       10.48     12.34 o 
 -17   3  16        0.16      -24.98     24.98 o 
 -16   3  16        5.36       24.54     19.88 o 
 -15   3  16       16.02       42.18     23.24 o 
 -14   3  16        0.86       -1.42     10.07 o 
 -13   3  16      277.49      240.36     42.35 o 
 -12   3  16      240.50      263.54     42.85 o 
 -11   3  16      338.91      355.37     50.69 o 
 -10   3  16        3.21       13.10     12.90 o 
  -9   3  16      163.00      134.82     30.69 o 
  -8   3  16       42.77       48.21     19.94 o 
  -7   3  16      361.75      337.06     46.06 o 
  -6   3  16       78.39       54.03     19.87 o 
  -5   3  16       32.23       18.99     12.13 o 
  -4   3  16      656.45      592.63     61.77 o 
  -3   3  16      145.79      111.49     26.57 o 
  -2   3  16       38.05       19.68     13.91 o 
  -1   3  16       65.69       73.69     21.08 o 
   0   3  16      308.40      265.18     44.44 o 
   1   3  16      363.34      399.61     55.94 o 
   2   3  16       60.74       83.68     28.22 o 
   3   3  16       39.60       10.99     10.79 o 
   4   3  16      341.47      351.63     54.76 o 
   5   3  16        0.11       12.50     12.77 o 
   6   3  16       41.20       45.85     20.89 o 
   7   3  16        2.03       14.84     18.98 o 
   8   3  16        0.27        4.07     17.95 o 
 -13   4  16      166.44      102.68     29.30 o 
 -12   4  16       30.44       51.26     22.91 o 
 -11   4  16      318.92      314.46     49.68 o 
 -10   4  16        1.33        0.88      9.14 o 
  -9   4  16       46.04       47.54     17.13 o 
  -8   4  16      334.96      295.98     46.87 o 
  -7   4  16       10.00       -3.84     10.75 o 
  -6   4  16       37.89       11.45     11.92 o 
  -5   4  16        0.04        4.70     10.58 o 
  -4   4  16       57.62       59.91     22.48 o 
  -3   4  16      189.95      205.07     38.78 o 
  -2   4  16       39.28       62.55     24.89 o 
  -1   4  16      111.41       94.48     27.14 o 
   0   4  16       54.66       42.51     18.72 o 
   1   4  16      127.61      142.66     35.27 o 
   2   4  16      286.14      359.88     56.09 o 
   3   4  16        0.09       17.76     15.34 o 
   4   4  16        7.26        0.37     10.35 o 
   5   4  16       67.81       67.99     26.77 o 
  -6   5  16        0.19       -9.09     11.72 o 
  -5   5  16       74.83       65.21     24.34 o 
  -4   5  16       46.33       54.80     23.06 o 
  -3   5  16        0.96      -17.59     17.59 o 
 -19   0  17      110.67      116.47     33.05 o 
 -17   0  17        2.18       19.31     21.06 o 
 -15   0  17        1.00       -2.15     12.79 o 
 -13   0  17        3.66       -5.09     21.11 o 
  -9   0  17      146.09      200.97     31.36 o 
  -7   0  17      422.87      442.35     44.08 o 
  -5   0  17      539.09      632.52     51.63 o 
  -3   0  17     2686.68     2954.72    118.15 o 
  -1   0  17     1585.65     1755.07     94.25 o 
   1   0  17      201.55      199.21     33.23 o 
   3   0  17      676.11      799.60     70.91 o 
   5   0  17      110.14       91.84     27.25 o 
   7   0  17      135.80      172.61     38.80 o 
 -19   1  17        0.99        3.41     13.38 o 
 -18   1  17        0.86        9.49     11.60 o 
 -17   1  17      321.59      328.74     38.42 o 
 -16   1  17        9.83       39.00     15.18 o 
 -15   1  17       17.21       14.36      9.49 o 
 -14   1  17      166.10      159.73     24.81 o 
 -13   1  17       43.97       32.34     32.20 o 
 -12   1  17      185.48      152.56     21.78 o 
 -11   1  17       11.74        3.65      5.32 o 
 -10   1  17       60.20       60.17     13.68 o 
  -9   1  17       18.77       59.97     19.33 o 
  -8   1  17      977.59      266.34    563.84 o 
  -7   1  17       90.41       98.26     15.09 o 
  -6   1  17      400.32      415.12     23.41 o 
  -5   1  17      703.21      714.80     60.57 o 
  -4   1  17     1045.79     1026.92     47.92 o 
  -3   1  17     1802.69     1931.83    130.32 o 
  -2   1  17      770.01      797.57     40.76 o 
  -1   1  17     1217.64     1426.48     66.62 o 
   0   1  17      287.92      252.06     20.68 o 
   1   1  17     1080.03     1089.94     85.69 o 
   2   1  17       19.63       10.44      7.88 o 
   3   1  17       16.68       16.65     10.04 o 
   4   1  17       55.12       97.88     35.10 o 
   5   1  17        3.93       25.03     16.52 o 
   6   1  17        6.64       25.31     10.28 o 
   7   1  17        0.03        6.88     13.08 o 
   8   1  17       61.68       22.50     28.80 o 
   9   1  17        3.88        2.99     29.16 o 
  10   1  17       96.09       85.88     21.16 o 
 -18   2  17        0.09       26.30     20.91 o 
 -17   2  17      122.72      106.20     38.47 o 
 -16   2  17       18.82        2.49     12.05 o 
 -15   2  17       42.65       67.50     15.53 o 
 -14   2  17        1.71        1.35      8.00 o 
 -13   2  17      190.54      184.70     22.31 o 
 -12   2  17      101.11       99.82     15.99 o 
 -11   2  17       43.18       34.46      9.62 o 
 -10   2  17      270.71      217.74     21.25 o 
  -9   2  17       72.65       90.62     13.72 o 
  -8   2  17      294.75      332.17     18.98 o 
  -7   2  17       38.36       28.53      5.07 o 
  -6   2  17       73.81       77.07     12.39 o 
  -5   2  17        3.97        0.24      4.70 o 
  -4   2  17        2.79        3.15      7.14 o 
  -3   2  17       37.48       16.88     10.49 o 
  -2   2  17      146.95      157.18     18.72 o 
  -1   2  17      750.61      627.66     37.86 o 
   0   2  17      105.16       79.52      8.60 o 
   1   2  17        5.62       21.64      7.70 o 
   2   2  17       90.40       60.73     12.21 o 
   3   2  17      110.71      115.62     16.37 o 
   4   2  17      175.76      154.81     37.69 o 
   5   2  17       14.00       18.55     15.32 o 
   6   2  17      227.44      264.51     33.19 o 
   7   2  17      309.75      350.04     40.32 o 
   8   2  17       27.29       45.50     17.27 o 
   9   2  17       11.29       16.66     13.65 o 
 -16   3  17        1.18       12.58     12.64 o 
 -15   3  17      163.14      181.33     30.00 o 
 -14   3  17      169.87      168.35     28.64 o 
 -13   3  17        6.38       -0.78     10.57 o 
 -12   3  17      112.21       61.89     22.09 o 
 -11   3  17      209.72      166.73     35.18 o 
 -10   3  17      261.35      198.05     38.39 o 
  -9   3  17       49.09       41.91     21.30 o 
  -8   3  17       79.45       62.09     20.37 o 
  -7   3  17        4.46       13.63     12.06 o 
  -6   3  17       46.59       56.94     20.35 o 
  -5   3  17      564.80      476.51     55.57 o 
  -4   3  17        0.01       -8.85     18.40 o 
  -3   3  17       81.39       66.71     21.79 o 
  -2   3  17      134.80      106.77     26.28 o 
  -1   3  17      157.11      153.93     33.87 o 
   0   3  17       93.65       81.09     25.95 o 
   1   3  17      283.46      264.37     45.62 o 
   2   3  17      245.99      284.06     49.38 o 
   3   3  17      156.77      112.30     34.16 o 
   4   3  17       50.42       15.82     11.67 o 
   5   3  17       48.57       61.55     26.11 o 
   6   3  17      112.79      139.71     37.76 o 
   7   3  17       19.60       27.29     19.88 o 
 -13   4  17       19.59       -1.98     10.38 o 
 -12   4  17      103.44      100.99     30.46 o 
 -11   4  17      192.80      174.89     37.23 o 
 -10   4  17       69.53       55.23     22.33 o 
  -9   4  17       47.75       28.83     18.29 o 
  -8   4  17       42.75       39.63     18.98 o 
  -7   4  17      259.56      236.99     42.14 o 
  -6   4  17      142.99       93.68     27.02 o 
  -5   4  17       53.09       62.15     22.02 o 
  -4   4  17        1.66       -1.76      8.16 o 
  -3   4  17       10.12       -5.20     12.07 o 
  -2   4  17      109.91       67.53     23.74 o 
  -1   4  17        2.26       19.98     14.46 o 
   0   4  17       16.06       25.41     14.63 o 
   1   4  17       12.48       30.28     18.19 o 
   2   4  17       39.39       34.35     14.30 o 
   3   4  17       28.78       11.64     12.82 o 
 -18   0  18       93.71       95.12     29.50 o 
 -16   0  18      698.90      745.85     82.43 o 
 -14   0  18      607.35      744.24     78.97 o 
 -12   0  18      511.75      808.55     79.84 o 
 -10   0  18       41.26      144.63     28.80 o 
  -8   0  18      126.74      111.32     23.33 o 
  -6   0  18      139.03      171.69     21.81 o 
  -4   0  18     2427.28     2890.18    118.67 o 
  -2   0  18      132.31      164.79     28.66 o 
   0   0  18       22.65       79.12     24.20 o 
   2   0  18        6.78      -17.02     17.02 o 
   4   0  18       45.58       51.41     21.52 o 
   6   0  18       49.39       41.18     17.00 o 
   8   0  18        8.99       18.81     21.44 o 
 -19   1  18        2.03      -10.81     55.35 o 
 -18   1  18       70.84       71.07     18.98 o 
 -17   1  18      160.84      200.25     51.50 o 
 -16   1  18      198.68      260.83     33.44 o 
 -15   1  18       22.72        6.59     14.38 o 
 -14   1  18       39.80       51.59     38.79 o 
 -13   1  18       53.76       44.62     17.61 o 
 -12   1  18       99.07      119.68     20.43 o 
 -11   1  18        0.19       -7.59      7.59 o 
 -10   1  18      522.11      512.91     39.05 o 
  -9   1  18      194.61      146.81     29.86 o 
  -8   1  18      685.15      490.84    257.47 o 
  -7   1  18      331.88      362.81     27.85 o 
  -6   1  18       63.89       59.76     10.80 o 
  -5   1  18       48.04       35.60      9.14 o 
  -4   1  18       20.68       16.07      7.70 o 
  -3   1  18      329.17      378.10     27.97 o 
  -2   1  18      733.08      775.31     41.45 o 
  -1   1  18      142.62      141.99     18.21 o 
   0   1  18      432.04      547.11     37.41 o 
   1   1  18      162.84      198.40     23.86 o 
   2   1  18       20.08        3.33      9.87 o 
   3   1  18      161.78      170.85     23.70 o 
   4   1  18        4.77       -1.04      7.45 o 
   5   1  18       29.97       18.36     11.34 o 
   6   1  18       58.81       24.06     41.80 o 
   7   1  18        5.11       10.62     18.39 o 
   8   1  18       84.13       76.55     19.70 o 
   9   1  18       15.52       13.42     33.57 o 
 -18   2  18        0.13        7.38     19.37 o 
 -17   2  18       14.11       22.09     19.86 o 
 -16   2  18      166.92      183.65     45.82 o 
 -15   2  18       33.04       20.44     16.77 o 
 -14   2  18      185.11      185.37     28.78 o 
 -13   2  18       31.99       31.25     10.06 o 
 -12   2  18       57.20       30.36      8.71 o 
 -11   2  18        6.82       -3.45      6.40 o 
 -10   2  18        6.26        3.81      8.56 o 
  -9   2  18      659.40      683.95     51.37 o 
  -8   2  18       13.47        1.88      4.97 o 
  -7   2  18       13.24        4.36      4.88 o 
  -6   2  18      221.03      222.23     37.63 o 
  -5   2  18      440.87      333.08     45.69 o 
  -4   2  18      306.16      247.05     40.34 o 
  -3   2  18      832.94      689.42     66.73 o 
  -2   2  18      482.80      474.56     54.31 o 
  -1   2  18      264.82      227.94     41.62 o 
   0   2  18       28.11       59.70     22.88 o 
   1   2  18      354.34      428.22     58.40 o 
   2   2  18      373.97      333.07     51.17 o 
   3   2  18        4.69       16.51     11.29 o 
   4   2  18       48.91       33.57     19.86 o 
   5   2  18        4.65       17.43     15.96 o 
   6   2  18      145.86      200.63     45.45 o 
   7   2  18       54.80       21.11     17.51 o 
   8   2  18        0.08      -12.87     12.87 o 
 -16   3  18       57.41       82.36     36.17 o 
 -15   3  18        8.44        7.26     13.21 o 
 -14   3  18       12.06       40.90     19.70 o 
 -13   3  18       12.14       29.18     15.98 o 
 -12   3  18        1.01       15.16     11.75 o 
 -11   3  18       15.03       22.92     17.98 o 
 -10   3  18      174.36      175.91     37.39 o 
  -9   3  18       14.17       22.86     15.21 o 
  -8   3  18      440.32      428.44     55.08 o 
  -7   3  18       80.12       75.70     25.80 o 
  -6   3  18      277.62      248.85     41.82 o 
  -5   3  18       77.53       92.07     26.82 o 
  -4   3  18        0.30      -13.39     17.24 o 
  -3   3  18        1.36      -18.36     18.36 o 
  -2   3  18      171.89      119.60     30.29 o 
  -1   3  18       12.76       16.09     13.05 o 
   0   3  18       22.32       52.39     23.20 o 
   1   3  18        8.03        4.52     12.77 o 
   2   3  18       17.36       10.34     15.22 o 
   3   3  18      207.60      262.68     48.38 o 
   4   3  18       16.90       12.51     13.70 o 
   5   3  18       71.75       38.66     20.06 o 
   6   3  18       13.20      -16.17     19.66 o 
 -12   4  18      103.01       90.40     29.24 o 
 -11   4  18       37.41       64.80     25.15 o 
 -10   4  18       27.94      -17.81     17.81 o 
  -9   4  18      519.40      527.34     65.54 o 
  -8   4  18       55.15        8.02     12.64 o 
  -7   4  18       91.63       47.51     21.36 o 
  -6   4  18       75.95       61.15     21.22 o 
  -5   4  18        1.21       -7.14     11.95 o 
  -4   4  18       83.75       85.58     28.23 o 
  -3   4  18       13.13       -6.75     10.42 o 
  -2   4  18       11.92       42.23     22.25 o 
  -1   4  18       48.24       89.70     27.07 o 
   0   4  18       51.96       44.14     21.06 o 
   1   4  18      144.91      158.29     40.54 o 
   2   4  18        0.27      -16.09     16.09 o 
 -19   0  19      263.00      174.98     43.65 o 
 -17   0  19      498.25      604.23     77.45 o 
 -15   0  19      341.28      397.60     60.68 o 
 -13   0  19      171.12      201.58     41.69 o 
  -9   0  19      861.52      887.27     67.49 o 
  -7   0  19      447.80      453.81     48.18 o 
  -5   0  19      753.64      842.93     63.97 o 
  -3   0  19      853.44     1066.74     74.42 o 
  -1   0  19       16.89        9.09     11.81 o 
   1   0  19      901.83      984.00     79.69 o 
   3   0  19      476.76      485.08     58.70 o 
   5   0  19      136.52      126.87     35.04 o 
   7   0  19        4.99        5.28     14.16 o 
 -18   1  19       60.60       47.83     26.86 o 
 -17   1  19       28.24       27.86     13.75 o 
 -16   1  19       97.39      130.48     23.97 o 
 -15   1  19       13.55       27.23     23.48 o 
 -14   1  19        7.27       15.80     36.06 o 
 -13   1  19      219.97      242.97     28.83 o 
 -12   1  19       14.64       12.88     13.96 o 
 -11   1  19      197.35      188.09     24.63 o 
 -10   1  19       43.99       22.51     11.71 o 
  -9   1  19      100.31       95.22     27.36 o 
  -8   1  19        2.49        1.42     11.14 o 
  -7   1  19       39.92       35.44     21.93 o 
  -6   1  19      318.48      308.91     26.04 o 
  -5   1  19      521.75      538.91     34.05 o 
  -4   1  19      135.98      153.31     18.43 o 
  -3   1  19        1.90       -0.16      7.68 o 
  -2   1  19      166.62      152.94     19.05 o 
  -1   1  19      329.18      322.77     28.54 o 
   0   1  19       26.11       17.80     14.71 o 
   1   1  19        2.61        9.61      9.31 o 
   2   1  19       22.88        4.19     15.28 o 
   3   1  19       54.13      101.04     18.71 o 
   4   1  19      109.33       91.87     18.47 o 
   5   1  19      235.93      376.89     38.11 o 
   6   1  19       57.55       38.09     15.28 o 
   7   1  19        0.17       24.14     35.03 o 
   8   1  19        0.20      -12.25     22.79 o 
 -17   2  19       66.52       44.82     26.08 o 
 -16   2  19        6.68       31.74     23.14 o 
 -15   2  19        5.76        6.48     16.75 o 
 -14   2  19        2.78       -0.65     10.06 o 
 -13   2  19        0.01        9.56     14.65 o 
 -12   2  19        0.06       -3.67      9.92 o 
 -11   2  19       22.26       11.76     10.05 o 
 -10   2  19        3.07        1.45      5.07 o 
  -9   2  19       31.02       24.02     12.32 o 
  -8   2  19       92.70      120.59     16.08 o 
  -7   2  19      402.77      429.62     52.97 o 
  -6   2  19      324.65      299.48     45.04 o 
  -5   2  19       39.17       -0.88      9.36 o 
  -4   2  19       74.27       61.97     22.24 o 
  -3   2  19       41.17       24.78     14.58 o 
  -2   2  19        3.00       -1.93      9.79 o 
  -1   2  19      202.33      171.01     35.80 o 
   0   2  19       78.11       59.86     21.62 o 
   1   2  19      413.21      413.16     57.03 o 
   2   2  19       26.79       66.06     26.64 o 
   3   2  19       42.37       42.61     20.25 o 
   4   2  19      104.87      158.00     39.14 o 
   5   2  19      138.86      138.27     38.01 o 
   6   2  19       77.02       74.76     30.97 o 
   7   2  19       21.77        6.95     14.41 o 
 -15   3  19        2.40      -11.24     11.24 o 
 -14   3  19        5.49       10.71     15.04 o 
 -13   3  19      110.95      162.19     35.57 o 
 -12   3  19       95.25       98.42     29.28 o 
 -11   3  19      133.45      122.67     29.62 o 
 -10   3  19       96.70      108.40     30.37 o 
  -9   3  19      138.85      118.31     29.24 o 
  -8   3  19        5.52      -17.81     17.81 o 
  -7   3  19       43.30       51.69     23.21 o 
  -6   3  19      415.54      457.31     58.22 o 
  -5   3  19        4.35       19.01     12.11 o 
  -4   3  19        0.45        9.13     13.21 o 
  -3   3  19        4.93       12.32     14.55 o 
  -2   3  19      131.41      130.21     32.58 o 
  -1   3  19       18.45       11.53     13.10 o 
   0   3  19       23.31       43.23     20.06 o 
   1   3  19        9.94        9.45      9.88 o 
   2   3  19        8.46       26.56     21.23 o 
   3   3  19       58.47       76.34     30.71 o 
   4   3  19      159.38      114.21     34.93 o 
 -11   4  19       37.75       68.57     23.12 o 
 -10   4  19        2.05        0.24      9.02 o 
  -9   4  19      172.89      191.26     41.37 o 
  -8   4  19      169.41      219.15     41.78 o 
  -7   4  19       15.98       32.92     18.15 o 
  -6   4  19      190.42      176.70     38.36 o 
  -5   4  19       53.65       84.36     25.55 o 
  -4   4  19       84.38       72.66     26.71 o 
  -3   4  19        0.74      -15.87     16.06 o 
  -2   4  19       50.80       56.34     21.98 o 
  -1   4  19       71.76       85.58     27.79 o 
   0   4  19        1.01       16.29     15.35 o 
 -18   0  20       11.69       56.74     28.86 o 
 -16   0  20      128.19      242.77     49.12 o 
 -14   0  20        0.99      -20.12     22.83 o 
 -10   0  20      358.44      453.15     50.45 o 
  -8   0  20        0.37       -3.20      8.44 o 
  -6   0  20      267.11      282.23     38.91 o 
  -4   0  20      340.40      483.21     50.93 o 
  -2   0  20     2714.05     3123.93    135.33 o 
   0   0  20      304.98      401.21     50.88 o 
   2   0  20       52.57      102.19     26.78 o 
   4   0  20       93.83       70.12     25.65 o 
   6   0  20      204.49      227.77     46.30 o 
 -18   1  20      105.47      120.38     49.56 o 
 -17   1  20       21.78       30.41     19.95 o 
 -16   1  20      110.38      182.20     37.49 o 
 -15   1  20       10.97       34.43     15.61 o 
 -14   1  20      219.09      320.36     44.55 o 
 -13   1  20       21.81       32.42     12.87 o 
 -12   1  20      445.53      526.33     42.14 o 
 -11   1  20        0.62        9.59      6.92 o 
 -10   1  20      865.46     1014.88     81.97 o 
  -9   1  20      198.88      215.68     36.79 o 
  -8   1  20       25.76       42.16     16.77 o 
  -7   1  20       91.85       94.25     15.43 o 
  -6   1  20      315.04      357.59     28.35 o 
  -5   1  20      163.72      173.20     20.06 o 
  -4   1  20        0.60       -3.01      7.14 o 
  -3   1  20       54.57       62.65     26.58 o 
  -2   1  20       80.16       94.93     17.05 o 
  -1   1  20       55.58       54.69     13.43 o 
   0   1  20       34.97       37.25     10.67 o 
   1   1  20       12.85        9.77      9.05 o 
   2   1  20      113.59      169.24     26.16 o 
   3   1  20       95.99       54.77     18.68 o 
   4   1  20       42.09       42.39     14.07 o 
   5   1  20        7.49      -16.45     16.45 o 
   6   1  20       24.80        6.36     17.24 o 
   7   1  20       22.16       37.53     24.82 o 
 -16   2  20       30.78       90.70     33.98 o 
 -15   2  20       36.06       -7.12     15.76 o 
 -14   2  20       31.30       71.51     27.48 o 
 -13   2  20        4.42       -4.30     10.67 o 
 -12   2  20       67.87       58.29     24.40 o 
 -11   2  20        1.42        3.29      8.98 o 
 -10   2  20      270.52      252.20     43.69 o 
  -9   2  20      336.41      360.59     51.16 o 
  -8   2  20        0.01       -6.32     11.50 o 
  -7   2  20        6.46       40.55     19.67 o 
  -6   2  20      226.51      289.03     45.30 o 
  -5   2  20       42.94       78.33     27.04 o 
  -4   2  20      227.35      228.55     40.95 o 
  -3   2  20       42.61       27.32     14.13 o 
  -2   2  20      230.83      167.30     35.47 o 
  -1   2  20      315.37      302.04     48.37 o 
   0   2  20        3.83       -8.53     12.11 o 
   1   2  20        0.31       15.67     12.68 o 
   2   2  20      111.04      112.63     34.46 o 
   3   2  20       10.67       10.21     11.07 o 
   4   2  20       45.55       48.37     26.13 o 
   5   2  20        1.96        5.54     15.05 o 
 -14   3  20      119.21      126.36     33.83 o 
 -13   3  20       38.70       36.12     17.76 o 
 -12   3  20        0.11      -16.02     16.02 o 
 -11   3  20       96.00       96.48     28.48 o 
 -10   3  20      190.63      234.66     44.20 o 
  -9   3  20      315.04      367.10     53.61 o 
  -8   3  20       78.97       98.89     27.33 o 
  -7   3  20        1.82      -12.95     13.48 o 
  -6   3  20      128.51      131.58     32.91 o 
  -5   3  20        2.42       -6.70     13.24 o 
  -4   3  20      128.92       86.57     27.56 o 
  -3   3  20      172.69      172.89     37.32 o 
  -2   3  20       97.62       92.84     29.77 o 
  -1   3  20       72.27       81.59     27.15 o 
   0   3  20        1.29      -11.87     16.79 o 
   1   3  20       71.49       52.18     23.97 o 
   2   3  20       87.65      104.03     32.18 o 
   3   3  20       36.40       56.29     24.50 o 
  -9   4  20       51.74       68.08     25.21 o 
  -8   4  20       49.52        8.89     12.62 o 
  -7   4  20       44.66       51.32     23.42 o 
  -6   4  20        4.09       -9.71     11.67 o 
  -5   4  20      177.71      223.19     45.90 o 
  -4   4  20       48.81       46.41     18.99 o 
  -3   4  20        0.14      -19.86     19.86 o 
  -2   4  20       64.07       37.57     20.38 o 
 -17   0  21        0.47        4.30     19.53 o 
 -15   0  21      314.18      427.91     65.85 o 
 -13   0  21      550.88      588.34     75.74 o 
 -11   0  21      109.23      159.92     31.95 o 
  -9   0  21      274.72      282.58     40.47 o 
  -7   0  21      778.56      844.19     68.50 o 
  -5   0  21      591.82      559.66     55.09 o 
  -3   0  21      115.60      111.78     25.44 o 
  -1   0  21        0.24      -11.78     11.78 o 
   1   0  21       20.14       16.87     11.46 o 
   3   0  21        0.83        4.59     14.56 o 
   5   0  21      172.66      204.48     43.41 o 
 -17   1  21      222.05      245.58     34.36 o 
 -16   1  21       11.12       -2.67     12.35 o 
 -15   1  21        0.40       24.10     11.89 o 
 -14   1  21       11.11       23.12     19.67 o 
 -13   1  21      279.99      334.59     34.85 o 
 -12   1  21      126.64      124.38     21.43 o 
 -11   1  21       19.45       22.55     11.08 o 
 -10   1  21        8.72       -2.99     11.37 o 
  -9   1  21      679.27      714.18     70.13 o 
  -8   1  21       88.93       97.46     27.69 o 
  -7   1  21       29.11       30.66     10.01 o 
  -6   1  21      246.93      239.49     24.12 o 
  -5   1  21       29.74       20.12     17.64 o 
  -4   1  21       51.41       59.23     12.40 o 
  -3   1  21      735.10      835.29     45.52 o 
  -2   1  21        0.59       -4.53      7.59 o 
  -1   1  21       33.79       39.11     11.10 o 
   0   1  21       33.24       39.60     11.13 o 
   1   1  21       51.69       78.55     26.63 o 
   2   1  21      105.18      136.85     35.77 o 
   3   1  21      174.52      160.07     41.14 o 
   4   1  21        1.96       -9.12     17.45 o 
   5   1  21      110.30      141.13     37.73 o 
 -16   2  21      121.38      164.84     45.64 o 
 -15   2  21       77.42       79.88     33.83 o 
 -14   2  21       12.66       38.79     18.57 o 
 -13   2  21      114.27      120.39     32.95 o 
 -12   2  21       35.36        4.00     12.59 o 
 -11   2  21        7.76       35.47     16.51 o 
 -10   2  21       23.09       10.96      9.36 o 
  -9   2  21        0.53       14.01     11.62 o 
  -8   2  21       65.85       80.84     26.28 o 
  -7   2  21      558.74      610.56     66.53 o 
  -6   2  21       17.70       27.81     17.43 o 
  -5   2  21      102.08      103.81     27.19 o 
  -4   2  21        2.33       -9.00     16.91 o 
  -3   2  21      317.58      345.96     51.88 o 
  -2   2  21       49.20       58.62     24.60 o 
  -1   2  21        3.24       18.44     14.03 o 
   0   2  21        0.05       20.26     19.05 o 
   1   2  21       13.75       11.77     15.08 o 
   2   2  21        9.93       -1.75     10.78 o 
   3   2  21      101.66      128.43     35.99 o 
   4   2  21        0.18      -19.32     19.32 o 
 -13   3  21        9.04       24.75     20.57 o 
 -12   3  21        8.67        0.32     12.04 o 
 -11   3  21       49.62      123.18     32.79 o 
 -10   3  21        7.64      -11.02     12.80 o 
  -9   3  21      318.30      390.94     56.82 o 
  -8   3  21       39.14       10.55     11.78 o 
  -7   3  21       39.93       32.90     18.72 o 
  -6   3  21       77.80       74.67     25.71 o 
  -5   3  21        5.89        4.42     10.24 o 
  -4   3  21       91.26       83.40     27.87 o 
  -3   3  21       12.05       -6.54     11.48 o 
  -2   3  21        0.81      -21.32     21.32 o 
  -1   3  21       30.62       15.11     14.09 o 
   0   3  21       23.74        4.53     11.98 o 
   1   3  21       13.32       43.41     22.22 o 
   2   3  21       88.37       73.01     31.41 o 
 -16   0  22      470.81      664.22     84.60 o 
 -14   0  22      196.39      275.19     53.32 o 
 -10   0  22      865.90     1132.63     82.80 o 
  -8   0  22       84.81       84.26     22.43 o 
  -6   0  22       83.97       86.09     23.09 o 
  -4   0  22      390.52      530.10     56.22 o 
  -2   0  22       39.46       48.54     18.84 o 
   0   0  22       85.48      107.11     29.67 o 
   2   0  22       94.57      123.26     31.14 o 
   4   0  22       37.09       23.76     16.34 o 
 -16   1  22       56.23       98.43     33.09 o 
 -15   1  22       58.83       58.17     20.24 o 
 -14   1  22      115.41      149.09     35.82 o 
 -13   1  22       10.46       24.48     13.75 o 
 -12   1  22      160.02      227.92     35.93 o 
 -11   1  22        1.21       22.41     24.13 o 
 -10   1  22       18.49       24.43     13.37 o 
  -9   1  22      193.47      235.09     41.68 o 
  -8   1  22       10.89        7.11     12.95 o 
  -7   1  22       74.35       94.38     16.82 o 
  -6   1  22     1086.36     1369.63     92.44 o 
  -5   1  22       10.12        1.88      7.15 o 
  -4   1  22      189.45      191.54     37.77 o 
  -3   1  22       87.91       86.75     25.28 o 
  -2   1  22       12.87       23.87     15.50 o 
  -1   1  22       61.33       36.63     19.15 o 
   0   1  22       41.06       93.18     28.14 o 
   1   1  22        2.51       41.28     22.25 o 
   2   1  22       36.43       41.08     24.74 o 
   3   1  22        7.27      -24.50     24.50 o 
   4   1  22       56.16       18.57     17.08 o 
 -15   2  22        3.83      -13.02     22.22 o 
 -14   2  22       14.07       14.48     14.57 o 
 -13   2  22        0.25      -10.78     15.53 o 
 -12   2  22        0.41      -20.99     20.99 o 
 -11   2  22        0.44       -9.36     11.58 o 
 -10   2  22      393.55      443.59     60.60 o 
  -9   2  22       16.43        6.85     13.08 o 
  -8   2  22      189.03      157.01     36.02 o 
  -7   2  22        0.24      -12.29     13.63 o 
  -6   2  22        5.55       11.72      9.60 o 
  -5   2  22       54.85       83.57     26.49 o 
  -4   2  22       42.67       16.47     13.91 o 
  -3   2  22        1.08       -4.54     12.27 o 
  -2   2  22       11.15       28.73     20.21 o 
  -1   2  22        0.22      -13.22     15.50 o 
   0   2  22        9.65       28.02     19.79 o 
   1   2  22       33.66       -2.35     12.14 o 
   2   2  22      233.55      204.81     46.44 o 
   3   2  22        4.47       32.55     17.26 o 
 -12   3  22      126.61      170.23     40.07 o 
 -11   3  22       65.07       71.08     25.94 o 
 -10   3  22      130.01      149.31     35.45 o 
  -9   3  22        1.91        8.12     11.92 o 
  -8   3  22       63.52       23.34     14.96 o 
  -7   3  22      258.43      253.14     46.20 o 
  -6   3  22      128.62       86.73     28.15 o 
  -5   3  22        5.77        1.15     11.67 o 
  -4   3  22       20.69       14.58     14.18 o 
  -3   3  22       29.89       40.99     17.37 o 
  -2   3  22        6.12       -2.54      8.95 o 
  -1   3  22       36.72       64.77     27.00 o 
   0   3  22       65.97       83.12     27.42 o 
 -15   0  23       18.58       36.61     22.65 o 
 -13   0  23      887.95     1338.27    123.19 o 
 -11   0  23      448.33      527.39     58.71 o 
  -9   0  23        7.60      -16.81     17.14 o 
  -7   0  23      224.85      214.04     36.49 o 
  -5   0  23        2.31       -7.88     11.79 o 
  -3   0  23      402.18      462.85     54.66 o 
  -1   0  23      211.89      313.13     46.20 o 
   1   0  23        7.43      -15.68     15.68 o 
   3   0  23       12.76       -0.41     10.53 o 
 -15   1  23       62.01       38.33     26.74 o 
 -13   1  23      331.61      427.54     58.23 o 
 -12   1  23       12.97       23.66     11.77 o 
 -11   1  23       52.58       55.49     14.07 o 
 -10   1  23       52.27       62.06     21.54 o 
  -9   1  23      183.13      220.48     40.50 o 
  -8   1  23        7.56       -6.86     14.65 o 
  -7   1  23      134.64      158.42     33.90 o 
  -6   1  23       78.49       73.77     24.68 o 
  -5   1  23        1.10        2.35     13.24 o 
  -4   1  23      182.38      210.42     40.22 o 
  -3   1  23        5.52       12.04     12.83 o 
  -2   1  23       19.92       33.80     18.31 o 
  -1   1  23      296.16      332.18     52.34 o 
   0   1  23       25.15       23.43     14.91 o 
   1   1  23      156.95      178.08     39.79 o 
   2   1  23       10.96       20.00     18.77 o 
   3   1  23        0.44      -11.44     17.53 o 
 -14   2  23       13.27       33.40     20.51 o 
 -13   2  23       74.33      116.20     33.26 o 
 -12   2  23       60.64        2.97     11.96 o 
 -11   2  23      260.86      246.49     45.86 o 
 -10   2  23       15.34        4.38     18.43 o 
  -9   2  23        9.77       -9.51     10.77 o 
  -8   2  23      273.95      294.42     50.00 o 
  -7   2  23        2.75        2.96     10.57 o 
  -6   2  23       30.94       -6.76     12.63 o 
  -5   2  23       57.67       77.29     26.87 o 
  -4   2  23       35.48       26.57     16.22 o 
  -3   2  23      209.12      240.76     45.83 o 
  -2   2  23       43.13       78.59     28.03 o 
  -1   2  23       35.84       40.03     18.75 o 
   0   2  23       24.36       25.47     20.57 o 
   1   2  23       76.56      110.40     35.02 o 
 -10   3  23      154.54      180.37     40.94 o 
  -9   3  23       85.20       71.97     24.13 o 
  -8   3  23        0.09       -3.47     16.34 o 
  -7   3  23      155.67      192.24     42.18 o 
  -6   3  23       20.96       -0.76     10.39 o 
  -5   3  23       29.82       41.93     21.22 o 
  -4   3  23       67.19       52.73     23.82 o 
  -3   3  23       91.55      107.72     33.88 o 
 -14   0  24      338.07      553.22     81.81 o 
 -10   0  24        0.30       -2.77      9.85 o 
  -8   0  24      134.07      141.78     30.77 o 
  -6   0  24        0.38      -11.86     14.20 o 
  -4   0  24      408.37      499.99     56.61 o 
  -2   0  24        3.27       38.52     17.91 o 
   0   0  24        0.02       28.77     16.39 o 
 -13   1  24       21.17       79.58     26.59 o 
 -12   1  24      205.08      246.26     44.26 o 
 -11   1  24        0.99      -11.95     13.04 o 
 -10   1  24      140.74      183.60     37.69 o 
  -9   1  24       71.04       62.56     22.25 o 
  -8   1  24        2.35        4.36     10.78 o 
  -7   1  24        0.58      -11.88     11.88 o 
  -6   1  24       36.03       50.46     24.56 o 
  -5   1  24       17.36       14.26     13.55 o 
  -4   1  24      177.33      182.38     37.98 o 
  -3   1  24       25.10       47.85     22.21 o 
  -2   1  24        9.89       32.42     19.25 o 
  -1   1  24       12.82        1.21     10.98 o 
   0   1  24       42.31       80.88     28.13 o 
   1   1  24      120.12      159.80     36.71 o 
 -12   2  24       27.79       -0.52     10.23 o 
 -11   2  24        2.93       -6.75     11.81 o 
 -10   2  24       53.04       25.69     13.09 o 
  -9   2  24      261.35      310.64     52.71 o 
  -8   2  24      606.40      696.03     77.83 o 
  -7   2  24       23.00       59.70     25.08 o 
  -6   2  24      184.56      141.22     34.07 o 
  -5   2  24        0.00        9.89     17.36 o 
  -4   2  24       16.70       -5.57     16.92 o 
  -3   2  24       71.78       58.07     23.12 o 
  -2   2  24        3.74      -11.24     19.44 o 
  -1   2  24        4.86       25.57     19.26 o 
 -11   0  25      169.71      258.58     43.61 o 
  -9   0  25      120.14      126.01     27.93 o 
  -7   0  25        2.11      -13.16     13.16 o 
  -5   0  25       10.86        9.53      8.43 o 
 -13   1  25      200.04      216.35     43.47 o 
 -12   1  25       27.57       13.49     11.42 o 
 -11   1  25      253.24      284.31     48.84 o 
 -10   1  25        3.46       19.11     12.19 o 
  -9   1  25      328.01      413.68     59.45 o 
  -8   1  25      117.78       60.72     23.52 o 
  -7   1  25        0.42      -21.50     21.50 o 
  -6   1  25      241.67      266.46     45.53 o 
  -5   1  25      102.16      111.65     32.29 o 
  -4   1  25       26.79       16.94     16.57 o 
  -3   1  25        2.11      -19.17     19.17 o 
  -2   1  25        0.10      -10.38     17.48 o 
  -1   1  25      242.47      280.36     49.44 o 
 -10   2  25        1.15      -17.72     17.72 o 
  -9   2  25       30.69       14.91     10.80 o 
  -8   2  25       16.41        9.59     11.37 o 
  -7   2  25       56.91       66.75     23.94 o 
  -6   2  25      143.03      112.36     32.65 o 
  -5   2  25      227.46      285.33     53.09 o 
  -4   2  25       91.21       86.66     32.00 o 
 -10   1  26       88.33       58.13     20.75 o 
  -9   1  26       52.88       79.44     31.87 o 
  -8   1  26      146.96      208.75     41.41 o 
  -7   1  26        6.20      -19.39     19.39 o 
  -6   1  26       41.74       27.81     16.39 o 
  -5   1  26       51.21       49.46     22.23 o 
  -4   1  26      163.95      229.80     45.07 o 
                                                 
